# Supplementary material for: Single-cell RNA landscape of intratumoral heterogeneity and immunosuppressive microenvironment in advanced osteosarcoma
Source: Nat Commun. 2020 Dec 10;11:6322. doi: 10.1038/s41467-020-20059-6 (PMC7730477; doi:10.1038/s41467-020-20059-6)
Supplement: Supplementary file 4 — Supplementary Data 1 [file 41467_2020_20059_MOESM4_ESM.xlsx]

## Sheet: Sheet1
Supplementary Data 1. The top 20 differentially expressed genes of the osteoblastic OS subclusters.
No.	p_val	avg_logFC	pct.1	pct.2	p_val_adj	subcluster	gene
1	0	1.71534	0.843	0.389	0	Osteoblastic_1	HIST1H4C
2	0	1.18424	0.856	0.239	0	Osteoblastic_1	PCLAF
3	0	1.11688	0.753	0.172	0	Osteoblastic_1	TYMS
4	0	1.04243	0.616	0.068	0	Osteoblastic_1	RRM2
5	0	0.939201	0.727	0.132	0	Osteoblastic_1	TK1
6	0	0.92759	0.694	0.093	0	Osteoblastic_1	CLSPN
7	0	0.913445	0.812	0.299	0	Osteoblastic_1	PCNA
8	0	0.893963	0.985	0.765	0	Osteoblastic_1	H2AFZ
9	0	0.850046	0.982	0.807	0	Osteoblastic_1	TUBA1B
10	0	0.801781	0.703	0.185	0	Osteoblastic_1	UBE2T
11	0	0.80047	0.675	0.266	0	Osteoblastic_1	TMEM106C
12	0	0.777077	0.862	0.475	0	Osteoblastic_1	DEK
13	0	0.76603	0.895	0.521	0	Osteoblastic_1	DUT
14	0	0.753835	0.869	0.41	0	Osteoblastic_1	HMGB2
15	0	0.741051	0.983	0.767	0	Osteoblastic_1	TUBB
16	0	0.737083	0.758	0.242	0	Osteoblastic_1	SMC2
17	0	0.735328	0.553	0.103	0	Osteoblastic_1	ATAD2
18	0	0.708622	0.958	0.61	0	Osteoblastic_1	STMN1
19	0	0.707085	0.933	0.627	0	Osteoblastic_1	RANBP1
20	0	0.677435	0.252	0.031	0	Osteoblastic_1	HIST1H1B
21	0	2.06207	0.782	0.181	0	Osteoblastic_2	UBE2C
22	0	1.97943	0.879	0.177	0	Osteoblastic_2	CENPF
23	0	1.75887	0.825	0.131	0	Osteoblastic_2	TOP2A
24	0	1.65163	0.777	0.1	0	Osteoblastic_2	CCNB1
25	0	1.63908	0.901	0.399	0	Osteoblastic_2	HMGB2
26	0	1.60572	0.814	0.143	0	Osteoblastic_2	CDKN3
27	0	1.59441	0.89	0.401	0	Osteoblastic_2	UBE2S
28	0	1.57861	0.802	0.101	0	Osteoblastic_2	CDC20
29	0	1.53373	0.844	0.265	0	Osteoblastic_2	PTTG1
30	0	1.53104	0.77	0.307	0	Osteoblastic_2	ARL6IP1
31	0	1.52913	0.754	0.129	0	Osteoblastic_2	NUSAP1
32	0	1.50105	0.668	0.067	0	Osteoblastic_2	ASPM
33	0	1.45837	0.806	0.162	0	Osteoblastic_2	CCNB2
34	0	1.41647	0.718	0.071	0	Osteoblastic_2	CENPE
35	0	1.3925	0.83	0.419	0	Osteoblastic_2	TUBA1C
36	0	1.38218	0.741	0.09	0	Osteoblastic_2	MKI67
37	0	1.37536	0.83	0.159	0	Osteoblastic_2	BIRC5
38	0	1.37197	0.678	0.118	0	Osteoblastic_2	CKAP2
39	0	1.37158	0.707	0.091	0	Osteoblastic_2	TPX2
40	0	1.33685	0.975	0.762	0	Osteoblastic_2	H2AFZ
41	0	0.951153	0.293	0.087	0	Osteoblastic_3	ASPN
42	0	0.904666	0.39	0.147	0	Osteoblastic_3	SSPN
43	0	0.88163	0.459	0.196	0	Osteoblastic_3	TAGLN
44	0	0.826961	0.519	0.235	0	Osteoblastic_3	ACTA2
45	0	0.767553	0.71	0.397	0	Osteoblastic_3	MYL9
46	0	0.710702	0.97	0.783	0	Osteoblastic_3	LUM
47	0	0.624444	0.47	0.212	0	Osteoblastic_3	POSTN
48	0	0.585493	0.681	0.339	0	Osteoblastic_3	HTRA1
49	0	0.572651	0.436	0.164	0	Osteoblastic_3	OGN
50	0	0.570642	0.807	0.473	0	Osteoblastic_3	NNMT
51	0	0.553882	0.94	0.725	0	Osteoblastic_3	COL3A1
52	0	0.548177	0.949	0.64	0	Osteoblastic_3	CALD1
53	0	0.538867	0.542	0.259	0	Osteoblastic_3	OMD
54	0	0.53072	0.873	0.584	0	Osteoblastic_3	DCN
55	0	0.50384	0.844	0.566	0	Osteoblastic_3	HLA-B
56	0	0.489228	0.707	0.431	0	Osteoblastic_3	ISG15
57	0	0.485991	0.518	0.26	0	Osteoblastic_3	TIMP3
58	4.5867e-299	0.49487	0.552	0.321	1.50737e-294	Osteoblastic_3	IGFBP5
59	6.52633e-284	0.801578	0.371	0.19	2.14481e-279	Osteoblastic_3	MMP13
60	9.20391e-209	0.807992	0.408	0.247	3.02477e-204	Osteoblastic_3	IFI27
61	0	0.936368	0.772	0.374	0	Osteoblastic_4	IFITM5
62	0	0.570854	0.706	0.359	0	Osteoblastic_4	MRPL15
63	0	0.50778	0.999	0.95	0	Osteoblastic_4	GAPDH
64	0	0.402433	0.344	0.096	0	Osteoblastic_4	GAL
65	0	0.400635	0.602	0.26	0	Osteoblastic_4	CRABP2
66	0	0.369867	0.977	0.778	0	Osteoblastic_4	LDHA
67	0	0.355136	0.998	0.934	0	Osteoblastic_4	RPS5
68	0	0.345417	0.659	0.232	0	Osteoblastic_4	RHBDL2
69	1.71662e-292	0.524239	0.252	0.085	5.64149e-288	Osteoblastic_4	AOC2
70	2.6914e-281	0.492029	0.495	0.24	8.84502e-277	Osteoblastic_4	LYPLA1
71	1.37305e-247	0.422579	0.328	0.139	4.51239e-243	Osteoblastic_4	IGFBP2
72	4.92063e-239	0.473002	0.95	0.691	1.61712e-234	Osteoblastic_4	BSG
73	1.0686e-195	0.426751	0.448	0.237	3.51184e-191	Osteoblastic_4	NPW
74	4.197e-194	0.345585	0.978	0.815	1.3793e-189	Osteoblastic_4	NPM1
75	1.37729e-190	0.579428	0.283	0.13	4.52634e-186	Osteoblastic_4	GSTA1
76	6.05896e-178	0.727179	0.54	0.354	1.99122e-173	Osteoblastic_4	NDUFA4L2
77	7.9577e-177	0.474568	0.999	0.97	2.61522e-172	Osteoblastic_4	RPL30
78	2.04343e-169	0.365064	0.971	0.745	6.71553e-165	Osteoblastic_4	TPI1
79	2.72662e-140	0.423937	0.416	0.258	8.96077e-136	Osteoblastic_4	RPS4Y1
80	4.00491e-128	0.592339	0.254	0.124	1.31617e-123	Osteoblastic_4	S100A1
81	0	1.6453	0.912	0.692	0	Osteoblastic_5	NEAT1
82	0	1.45005	0.9	0.783	0	Osteoblastic_5	HSPA1A
83	0	1.27694	1	0.995	0	Osteoblastic_5	MALAT1
84	0	1.20537	0.802	0.62	0	Osteoblastic_5	IER2
85	0	1.19142	0.897	0.736	0	Osteoblastic_5	JUN
86	1.6493e-301	1.27672	0.686	0.523	5.42026e-297	Osteoblastic_5	HSPA1B
87	1.31899e-268	1.38115	0.294	0.093	4.33471e-264	Osteoblastic_5	GOLGA8A
88	2.32749e-230	1.24998	0.571	0.392	7.64906e-226	Osteoblastic_5	KCNQ1OT1
89	5.27345e-229	1.06367	0.719	0.604	1.73307e-224	Osteoblastic_5	FOS
90	4.68626e-204	1.68657	0.404	0.207	1.54009e-199	Osteoblastic_5	VEGFA
91	8.09591e-122	1.13172	0.4	0.263	2.66064e-117	Osteoblastic_5	FOSB
92	2.39489e-94	1.04849	0.563	0.531	7.87057e-90	Osteoblastic_5	SAT1
93	1.80115e-86	1.1462	0.286	0.169	5.9193e-82	Osteoblastic_5	WWP2
94	1.0311e-75	1.13977	0.4	0.322	3.3886e-71	Osteoblastic_5	WSB1
95	4.13841e-72	1.02725	0.384	0.3	1.36005e-67	Osteoblastic_5	MCL1
96	5.83866e-72	1.02022	0.686	0.734	1.91882e-67	Osteoblastic_5	SON
97	5.60882e-67	0.97849	0.53	0.543	1.84328e-62	Osteoblastic_5	LUC7L3
98	1.02465e-64	1.4089	0.504	0.466	3.36739e-60	Osteoblastic_5	COL11A1
99	1.04852e-46	1.02559	0.351	0.299	3.44585e-42	Osteoblastic_5	RNMT
100	3.54787e-20	0.999458	0.268	0.233	1.16597e-15	Osteoblastic_5	CRISPLD1
101	0	0.319175	0.988	0.996	0	Osteoblastic_6	FTL
102	0	0.254837	0.184	0.443	0	Osteoblastic_6	HAPLN1
103	8.95654e-218	0.372335	0.298	0.565	2.94348e-213	Osteoblastic_6	COL11A1
104	8.3253e-180	0.310502	0.191	0.396	2.73603e-175	Osteoblastic_6	SNHG25
105	8.82019e-173	0.268127	0.893	0.97	2.89867e-168	Osteoblastic_6	RPL31
106	3.34266e-171	0.276382	0.119	0.268	1.09853e-166	Osteoblastic_6	C1orf56
107	1.796e-146	0.28912	0.869	0.967	5.90236e-142	Osteoblastic_6	RPL38
108	4.8549e-134	0.327038	0.317	0.546	1.59551e-129	Osteoblastic_6	A2M
109	5.41557e-107	0.266069	0.837	0.957	1.77977e-102	Osteoblastic_6	MT-ND3
110	7.1227e-70	0.25098	0.376	0.588	2.3408e-65	Osteoblastic_6	SERPINF1
111	2.60928e-60	0.252989	0.155	0.253	8.57515e-56	Osteoblastic_6	ANKH
112	2.38526e-43	0.336934	0.492	0.751	7.83891e-39	Osteoblastic_6	FN1
113	1.48253e-18	0.285707	0.213	0.293	4.87217e-14	Osteoblastic_6	HLA-DRB1
114	4.34699e-12	0.289796	0.712	0.916	1.42859e-07	Osteoblastic_6	CST3
115	8.93275e-10	0.386339	0.295	0.4	2.93566e-05	Osteoblastic_6	CD74
116	1.47836e-09	0.40243	0.27	0.365	4.85847e-05	Osteoblastic_6	HLA-DRA
117	4.71981e-09	0.603022	0.426	0.473	0.000155112	Osteoblastic_6	SPP1
118	9.83829e-05	0.324514	0.343	0.404	1	Osteoblastic_6	IBSP
119	0.00101767	0.461273	0.245	0.308	1	Osteoblastic_6	ACP5
120	0.00384579	0.439537	0.203	0.252	1	Osteoblastic_6	TYROBP
