# Supplementary material for: Single-cell RNA landscape of intratumoral heterogeneity and immunosuppressive microenvironment in advanced osteosarcoma
Source: Nat Commun. 2020 Dec 10;11:6322. doi: 10.1038/s41467-020-20059-6 (PMC7730477; doi:10.1038/s41467-020-20059-6)
Supplement: Supplementary file 5 — Supplementary Data 2 [file 41467_2020_20059_MOESM5_ESM.xlsx]

## Sheet: Sheet1
Supplementary Data 2. The top 20 differentially expressed genes of the chondroblastic OS subclusters.
No.	p_val	avg_logFC	pct.1	pct.2	p_val_adj	subcluster	gene
1	0	1.22792	0.804	0.076	0	Chondro_Pro	TOP2A
2	0	1.01343	0.853	0.089	0	Chondro_Pro	NUSAP1
3	0	0.958213	0.781	0.071	0	Chondro_Pro	BIRC5
4	0	0.946368	0.791	0.072	0	Chondro_Pro	UBE2C
5	1.10056e-303	1.3862	0.827	0.11	3.61688e-299	Chondro_Pro	CENPF
6	8.50665e-283	1.02891	0.67	0.066	2.79562e-278	Chondro_Pro	HIST1H1B
7	2.77193e-251	1.03233	0.905	0.168	9.10966e-247	Chondro_Pro	PCLAF
8	1.37546e-179	0.956035	0.882	0.254	4.5203e-175	Chondro_Pro	ATAD2
9	2.65605e-150	1.02428	0.879	0.296	8.72883e-146	Chondro_Pro	PTTG1
10	9.96528e-144	1.37295	0.974	0.672	3.27499e-139	Chondro_Pro	HMGB2
11	1.4399e-143	1.31561	0.974	0.61	4.73209e-139	Chondro_Pro	STMN1
12	2.81031e-134	0.90546	0.941	0.447	9.2358e-130	Chondro_Pro	TYMS
13	3.27418e-132	1.02412	0.993	0.938	1.07603e-127	Chondro_Pro	H2AFZ
14	2.34165e-126	1.06805	0.99	0.937	7.69561e-122	Chondro_Pro	TUBB
15	1.24115e-122	1.02757	0.928	0.508	4.0789e-118	Chondro_Pro	CKS1B
16	4.01604e-98	1.04523	0.997	0.879	1.31983e-93	Chondro_Pro	TUBA1B
17	1.09973e-87	1.18657	0.948	0.718	3.61416e-83	Chondro_Pro	UBE2S
18	2.47758e-71	1.6555	0.938	0.743	8.14231e-67	Chondro_Pro	HIST1H4C
19	8.40201e-69	1.35056	0.621	0.199	2.76124e-64	Chondro_Pro	ACTC1
20	9.12711e-41	2.21246	0.258	0.059	2.99953e-36	Chondro_Pro	MYLPF
21	5.08553e-153	0.810539	0.999	0.846	1.67131e-148	Chondro_pre_1	FGFBP2
22	1.93295e-120	0.627558	0.96	0.636	6.35243e-116	Chondro_pre_1	SERPINI1
23	4.41256e-115	0.565355	0.969	0.739	1.45014e-110	Chondro_pre_1	IFITM2
24	1.32067e-113	0.534854	0.973	0.798	4.34025e-109	Chondro_pre_1	CEBPB
25	7.43259e-108	0.475101	0.91	0.512	2.44265e-103	Chondro_pre_1	MUC1
26	2.10155e-103	0.478866	0.893	0.456	6.90652e-99	Chondro_pre_1	SCGB3A2
27	1.32976e-100	0.847377	0.84	0.547	4.37012e-96	Chondro_pre_1	SLPI
28	5.36365e-91	0.720577	0.952	0.709	1.76271e-86	Chondro_pre_1	ANGPTL4
29	5.79302e-83	0.556945	0.94	0.728	1.90382e-78	Chondro_pre_1	KLF2
30	2.73295e-81	0.626755	0.869	0.601	8.98157e-77	Chondro_pre_1	CTGF
31	3.12938e-81	0.654759	0.979	0.848	1.02844e-76	Chondro_pre_1	HILPDA
32	2.62963e-80	0.465608	0.859	0.494	8.64202e-76	Chondro_pre_1	SULF1
33	3.46827e-76	0.667229	0.679	0.36	1.13981e-71	Chondro_pre_1	IBSP
34	7.14153e-74	0.502946	0.91	0.664	2.34699e-69	Chondro_pre_1	EGR1
35	1.11598e-73	0.49029	0.84	0.519	3.66755e-69	Chondro_pre_1	PENK
36	3.6024e-72	0.527573	0.662	0.339	1.18389e-67	Chondro_pre_1	BST2
37	3.03835e-71	0.496226	0.995	0.936	9.98522e-67	Chondro_pre_1	IER2
38	4.317e-70	0.47648	0.873	0.632	1.41874e-65	Chondro_pre_1	ZFP36
39	2.06162e-64	0.493341	0.989	0.92	6.77532e-60	Chondro_pre_1	FOS
40	2.64091e-64	0.463491	0.995	0.869	8.67907e-60	Chondro_pre_1	DDIT4
41	0	1.6654	0.84	0.349	0	Chondro_pre_2	COL9A3
42	0	1.46158	0.971	0.649	0	Chondro_pre_2	COL2A1
43	0	1.41094	0.961	0.571	0	Chondro_pre_2	SCRG1
44	0	1.22267	0.946	0.56	0	Chondro_pre_2	COL9A1
45	0	1.19296	0.987	0.737	0	Chondro_pre_2	S100A1
46	0	1.11821	0.99	0.781	0	Chondro_pre_2	HAPLN1
47	0	1.10961	0.969	0.705	0	Chondro_pre_2	SNORC
48	0	1.00883	0.841	0.4	0	Chondro_pre_2	COL9A2
49	0	0.966418	0.992	0.845	0	Chondro_pre_2	COL11A1
50	0	0.951288	0.669	0.194	0	Chondro_pre_2	C1QTNF3
51	0	0.833923	0.943	0.6	0	Chondro_pre_2	COL11A2
52	1.80992e-298	1.62852	0.619	0.181	5.94811e-294	Chondro_pre_2	IL17B
53	3.67339e-264	0.813786	0.841	0.438	1.20722e-259	Chondro_pre_2	PRELP
54	4.4392e-263	0.893477	0.941	0.633	1.4589e-258	Chondro_pre_2	CRISPLD1
55	1.08842e-257	0.875886	0.659	0.253	3.57699e-253	Chondro_pre_2	EPYC
56	1.11139e-250	0.848292	0.972	0.855	3.65249e-246	Chondro_pre_2	CKB
57	5.47924e-241	0.848568	0.951	0.719	1.8007e-236	Chondro_pre_2	ACAN
58	2.60223e-158	0.848898	0.449	0.154	8.55198e-154	Chondro_pre_2	CNMD
59	1.06648e-118	0.793103	0.414	0.157	3.50489e-114	Chondro_pre_2	SLAMF9
60	1.73944e-44	0.963423	0.367	0.223	5.71651e-40	Chondro_pre_2	ACTA1
61	5.94925e-286	0.8725	0.99	0.994	1.95516e-281	Chondro_hyper	RPL13A
62	1.94235e-175	0.763033	0.909	0.818	6.38334e-171	Chondro_hyper	IFITM3
63	4.80887e-157	0.794789	0.824	0.67	1.58039e-152	Chondro_hyper	TGFBI
64	6.06784e-134	1.00643	0.881	0.902	1.99413e-129	Chondro_hyper	RPS17
65	3.49944e-96	1.30792	0.82	0.789	1.15006e-91	Chondro_hyper	TIMP1
66	1.7292e-75	0.716144	0.912	0.926	5.68283e-71	Chondro_hyper	MT2A
67	6.88985e-59	0.943466	0.949	0.967	2.26428e-54	Chondro_hyper	B2M
68	4.98157e-53	0.881713	0.727	0.67	1.63714e-48	Chondro_hyper	LUM
69	3.57006e-50	1.10781	0.94	0.949	1.17326e-45	Chondro_hyper	TMSB4X
70	2.50303e-44	0.773889	0.267	0.144	8.22596e-40	Chondro_hyper	IGFBP5
71	1.12077e-43	0.726905	0.778	0.821	3.68329e-39	Chondro_hyper	MT1X
72	5.9938e-40	1.23447	0.44	0.377	1.9698e-35	Chondro_hyper	COL3A1
73	7.56258e-33	0.657262	0.981	0.988	2.48537e-28	Chondro_hyper	LGALS1
74	2.52342e-32	1.16452	0.654	0.668	8.29298e-28	Chondro_hyper	COL1A1
75	1.02416e-28	1.87391	0.563	0.566	3.3658e-24	Chondro_hyper	SPP1
76	2.30871e-14	0.607145	0.976	0.994	7.58734e-10	Chondro_hyper	TMSB10
77	7.46025e-09	0.65509	0.64	0.739	0.000245174	Chondro_hyper	SERPINE2
78	8.75582e-07	0.619129	0.804	0.872	0.0287751	Chondro_hyper	COL1A2
79	0.00337068	0.622185	0.428	0.599	1	Chondro_hyper	PCOLCE
80	0.00439025	0.646673	0.755	0.882	1	Chondro_hyper	BSG
