# Supplementary material for: Single-cell RNA landscape of intratumoral heterogeneity and immunosuppressive microenvironment in advanced osteosarcoma
Source: Nat Commun. 2020 Dec 10;11:6322. doi: 10.1038/s41467-020-20059-6 (PMC7730477; doi:10.1038/s41467-020-20059-6)
Supplement: Supplementary file 6 — Supplementary Data 3 [file 41467_2020_20059_MOESM6_ESM.xlsx]

## Sheet: Sheet1
Supplementary Data 3. The top 20 differentially expressed genes of the osteoclast subclusters.
No.	p_val	avg_logFC	pct.1	pct.2	p_val_adj	subcluster	gene
1	0	2.02993	0.971	0.597	0	OC_progenitor	HLA-DRA
2	0	1.99918	0.805	0.333	0	OC_progenitor	C1QA
3	0	1.97991	0.735	0.282	0	OC_progenitor	C1QB
4	0	1.83681	0.989	0.723	0	OC_progenitor	CD74
5	0	1.75566	0.919	0.488	0	OC_progenitor	HLA-DPA1
6	0	1.73557	0.703	0.173	0	OC_progenitor	C1QC
7	0	1.72104	0.966	0.67	0	OC_progenitor	HLA-DRB1
8	0	1.68809	0.764	0.412	0	OC_progenitor	HIST1H4C
9	0	1.63308	0.903	0.458	0	OC_progenitor	HLA-DPB1
10	0	1.56289	0.622	0.143	0	OC_progenitor	CD14
11	0	1.5282	0.886	0.328	0	OC_progenitor	STMN1
12	0	1.46367	0.788	0.231	0	OC_progenitor	HMGB2
13	0	1.3955	0.964	0.753	0	OC_progenitor	H2AFZ
14	0	1.33592	0.792	0.357	0	OC_progenitor	SRGN
15	0	1.31049	0.517	0.068	0	OC_progenitor	MS4A6A
16	0	1.29646	0.784	0.358	0	OC_progenitor	HLA-DQB1
17	8.31025e-269	2.04128	0.511	0.172	2.73108e-264	OC_progenitor	CCL3L1
18	6.24549e-268	2.06074	0.574	0.23	2.05252e-263	OC_progenitor	CCL3
19	7.66818e-207	1.89833	0.47	0.178	2.52007e-202	OC_progenitor	CCL4
20	2.36871e-153	1.71053	0.435	0.188	7.78454e-149	OC_progenitor	CCL4L2
21	7.6239e-198	0.42519	0.98	0.998	2.50552e-193	OC_immature	RPS27
22	3.66434e-105	0.363834	0.95	0.989	1.20425e-100	OC_immature	RPL37
23	3.62613e-70	0.406001	0.89	0.979	1.19169e-65	OC_immature	RPL31
24	5.8561e-62	0.449584	0.943	0.989	1.92455e-57	OC_immature	RPL30
25	1.041e-35	0.887158	0.611	0.724	3.42115e-31	OC_immature	COL1A2
26	7.05961e-29	0.977115	0.611	0.733	2.32007e-24	OC_immature	COL1A1
27	1.35056e-22	0.476514	0.166	0.103	4.43849e-18	OC_immature	IFITM5
28	3.05583e-19	0.479302	0.674	0.801	1.00427e-14	OC_immature	SPARC
29	1.82298e-15	0.457062	0.135	0.087	5.99106e-11	OC_immature	PTN
30	1.26425e-06	0.622256	0.412	0.473	0.0415483	OC_immature	ID3
31	3.89638e-06	0.592652	0.258	0.249	0.128051	OC_immature	NUPR1
32	3.94065e-06	0.437658	0.139	0.116	0.129506	OC_immature	ID1
33	5.22837e-06	0.422052	0.135	0.111	0.171825	OC_immature	MGP
34	7.11237e-06	0.56399	0.244	0.339	0.233741	OC_immature	MT1X
35	1.13853e-05	0.42005	0.162	0.138	0.374168	OC_immature	RPS4Y1
36	3.33342e-05	0.407727	0.449	0.648	1	OC_immature	TIMP1
37	3.82145e-05	0.693039	0.448	0.545	1	OC_immature	LUM
38	0.000243218	0.606733	0.256	0.263	1	OC_immature	TPM2
39	0.000817678	0.592874	0.266	0.28	1	OC_immature	TPM1
40	0.00258577	0.421518	0.239	0.319	1	OC_immature	FN1
41	0	1.10471	0.996	0.766	0	OC_mature	CKB
42	0	0.997365	0.999	0.786	0	OC_mature	CTSK
43	0	0.921889	0.903	0.477	0	OC_mature	CA2
44	0	0.84367	1	0.843	0	OC_mature	ACP5
45	0	0.800194	1	0.861	0	OC_mature	MMP9
46	0	0.74361	0.958	0.571	0	OC_mature	GLRX
47	0	0.743065	0.999	0.878	0	OC_mature	ATP6V0E1
48	0	0.725599	0.971	0.602	0	OC_mature	TCIRG1
49	0	0.720524	0.999	0.904	0	OC_mature	CSTB
50	0	0.714117	0.975	0.501	0	OC_mature	SLC9B2
51	0	0.702544	0.962	0.597	0	OC_mature	ATP6V1E1
52	0	0.693383	0.82	0.357	0	OC_mature	THOP1
53	0	0.690714	0.999	0.827	0	OC_mature	ATP6V1G1
54	0	0.68578	0.765	0.222	0	OC_mature	TM4SF19
55	0	0.660982	0.933	0.416	0	OC_mature	SIGLEC15
56	0	0.609751	0.954	0.574	0	OC_mature	ATP6V1B2
57	0	0.600682	0.96	0.6	0	OC_mature	RAC2
58	0	0.598017	0.995	0.844	0	OC_mature	ATP6V0B
59	0	0.596086	0.998	0.868	0	OC_mature	SPP1
60	0	0.584637	0.919	0.452	0	OC_mature	TNFRSF12A
