# Supplementary material for: Single-cell RNA landscape of intratumoral heterogeneity and immunosuppressive microenvironment in advanced osteosarcoma
Source: Nat Commun. 2020 Dec 10;11:6322. doi: 10.1038/s41467-020-20059-6 (PMC7730477; doi:10.1038/s41467-020-20059-6)
Supplement: Supplementary file 7 — Supplementary Data 4 [file 41467_2020_20059_MOESM7_ESM.xlsx]

## Sheet: Sheet1
Supplementary Data 4. The top 20 differentially expressed genes of the MSC subclusters.
No.	p_val	avg_logFC	pct.1	pct.2	p_val_adj	subcluster	gene
1	2.31947e-222	2.34067	0.89	0.134	7.6227e-218	NT5E+MSC	SERPINE1
2	4.98998e-193	2.33891	0.794	0.098	1.63991e-188	NT5E+MSC	PTX3
3	4.28166e-188	1.49769	0.882	0.163	1.40712e-183	NT5E+MSC	ADM
4	3.33706e-174	1.83703	0.925	0.344	1.09669e-169	NT5E+MSC	BNIP3
5	4.8087e-169	1.40709	0.914	0.266	1.58033e-164	NT5E+MSC	LOXL2
6	1.01961e-164	2.20272	0.879	0.249	3.35086e-160	NT5E+MSC	PLIN2
7	2.44511e-164	1.43957	0.917	0.277	8.0356e-160	NT5E+MSC	VEGFA
8	1.34002e-159	1.60936	0.957	0.387	4.40385e-155	NT5E+MSC	CAV1
9	1.08847e-152	1.55265	1	0.985	3.57715e-148	NT5E+MSC	VIM
10	1.8546e-146	1.72936	0.912	0.334	6.09497e-142	NT5E+MSC	HILPDA
11	4.61978e-145	1.53512	1	0.974	1.51825e-140	NT5E+MSC	GAPDH
12	7.56856e-143	1.34338	1	0.847	2.48733e-138	NT5E+MSC	ENO1
13	8.52692e-137	1.43383	0.938	0.386	2.80229e-132	NT5E+MSC	TGFBI
14	4.24535e-135	1.91572	0.893	0.345	1.39519e-130	NT5E+MSC	IER3
15	1.52735e-133	1.34432	0.992	0.729	5.01948e-129	NT5E+MSC	TPM2
16	1.07851e-130	1.64277	0.917	0.384	3.54443e-126	NT5E+MSC	DDIT4
17	1.49795e-116	1.39563	0.874	0.317	4.92287e-112	NT5E+MSC	ANGPTL4
18	3.73027e-109	1.33989	1	0.897	1.22592e-104	NT5E+MSC	FN1
19	2.27659e-68	1.84866	0.727	0.336	7.48179e-64	NT5E+MSC	NDUFA4L2
20	9.8778e-65	1.56137	0.702	0.263	3.24624e-60	NT5E+MSC	POSTN
21	4.36447e-162	1.49044	0.971	0.476	1.43434e-157	WISP2+MSC	SFRP2
22	3.29385e-161	1.53638	0.882	0.295	1.08249e-156	WISP2+MSC	IGF1
23	2.37193e-156	1.50551	0.83	0.263	7.7951e-152	WISP2+MSC	FNDC1
24	4.34329e-156	1.20665	0.954	0.605	1.42738e-151	WISP2+MSC	MFAP5
25	9.63182e-152	1.08208	0.822	0.248	3.1654e-147	WISP2+MSC	SPON1
26	2.7273e-148	1.65074	0.885	0.321	8.96301e-144	WISP2+MSC	COMP
27	2.42921e-143	1.13134	0.885	0.388	7.98336e-139	WISP2+MSC	COL14A1
28	4.58852e-140	1.32617	0.798	0.26	1.50797e-135	WISP2+MSC	ELN
29	8.81482e-136	1.40111	0.923	0.433	2.8969e-131	WISP2+MSC	CXCL14
30	1.10316e-135	1.07654	0.98	0.83	3.62541e-131	WISP2+MSC	IGFBP4
31	6.14249e-113	1.25476	0.719	0.202	2.01867e-108	WISP2+MSC	WISP2
32	2.84493e-106	1.38985	0.679	0.217	9.34958e-102	WISP2+MSC	SFRP1
33	3.856e-98	1.16078	0.728	0.234	1.26724e-93	WISP2+MSC	THBS4
34	7.21781e-91	1.32171	0.89	0.469	2.37206e-86	WISP2+MSC	CFD
35	1.09585e-72	1.25204	0.844	0.61	3.60142e-68	WISP2+MSC	COL12A1
36	7.11612e-69	1.36436	0.497	0.139	2.33864e-64	WISP2+MSC	MATN3
37	1.11537e-66	1.10644	0.664	0.256	3.66554e-62	WISP2+MSC	PLA2G2A
38	1.657e-60	1.39378	0.519	0.162	5.44556e-56	WISP2+MSC	PI16
39	3.22169e-44	1.4874	0.285	0.046	1.05878e-39	WISP2+MSC	MMP3
40	5.10526e-42	1.32855	0.241	0.028	1.67779e-37	WISP2+MSC	HP
41	1.19424e-76	1.94696	0.641	0.286	3.92476e-72	CLEC11A+MSC	APOE
42	6.70264e-73	0.827439	0.993	0.999	2.20275e-68	CLEC11A+MSC	B2M
43	7.50517e-66	0.78559	0.929	0.946	2.4665e-61	CLEC11A+MSC	RPL31
44	5.35731e-57	1.64058	0.339	0.07	1.76063e-52	CLEC11A+MSC	MMP9
45	4.28677e-55	0.825346	0.982	0.993	1.4088e-50	CLEC11A+MSC	FTH1
46	9.49443e-55	1.19825	0.306	0.054	3.12025e-50	CLEC11A+MSC	ACP5
47	1.64783e-52	0.890712	0.812	0.731	5.41544e-48	CLEC11A+MSC	RPS17
48	8.4795e-45	1.14198	0.423	0.161	2.7867e-40	CLEC11A+MSC	CD74
49	1.61743e-41	1.06629	0.398	0.152	5.31552e-37	CLEC11A+MSC	HLA-DRA
50	6.60005e-39	0.777721	0.762	0.694	2.16904e-34	CLEC11A+MSC	CLEC11A
51	1.79366e-30	2.58591	0.279	0.098	5.89469e-26	CLEC11A+MSC	IBSP
52	2.0368e-30	0.87827	0.343	0.143	6.69375e-26	CLEC11A+MSC	HLA-DRB1
53	7.02307e-27	0.753226	0.261	0.088	2.30806e-22	CLEC11A+MSC	TYROBP
54	1.56274e-26	3.15656	0.425	0.262	5.13579e-22	CLEC11A+MSC	SPP1
55	2.91645e-20	1.0909	0.346	0.195	9.58463e-16	CLEC11A+MSC	BST2
56	2.78451e-18	2.17416	0.238	0.103	9.15102e-14	CLEC11A+MSC	MMP13
57	2.32598e-13	0.818298	0.389	0.291	7.64411e-09	CLEC11A+MSC	RGS3
58	8.89772e-09	0.899107	0.611	0.666	0.000292415	CLEC11A+MSC	ISG15
59	2.96647e-06	0.773125	0.524	0.575	0.09749	CLEC11A+MSC	PTN
60	5.90925e-05	0.755593	0.529	0.574	1	CLEC11A+MSC	MT1X
