# Supplementary material for: Single-cell RNA landscape of intratumoral heterogeneity and immunosuppressive microenvironment in advanced osteosarcoma
Source: Nat Commun. 2020 Dec 10;11:6322. doi: 10.1038/s41467-020-20059-6 (PMC7730477; doi:10.1038/s41467-020-20059-6)
Supplement: Supplementary file 8 — Supplementary Data 5 [file 41467_2020_20059_MOESM8_ESM.xlsx]

## Sheet: Sheet1
Supplementary Data 5. The top 20 differentially expressed genes of the fibroblast subclusters.
No.	p_val	avg_logFC	pct.1	pct.2	p_val_adj	subcluster	gene
1	0	2.32011	0.513	0.065	0	COL14A1+ fibroblast	COMP
2	1.72044e-296	1.55054	1	0.99	5.65404e-292	COL14A1+ fibroblast	COL1A1
3	7.91539e-289	1.55719	0.744	0.24	2.60131e-284	COL14A1+ fibroblast	ITGBL1
4	9.96623e-279	1.31431	0.999	0.974	3.2753e-274	COL14A1+ fibroblast	COL3A1
5	2.1427e-276	1.50327	0.775	0.289	7.04177e-272	COL14A1+ fibroblast	FNDC1
6	3.53522e-265	2.1298	0.867	0.477	1.16182e-260	COL14A1+ fibroblast	LRP1
7	5.76402e-248	1.33546	0.466	0.082	1.89429e-243	COL14A1+ fibroblast	FRS2
8	7.47958e-229	1.47694	0.502	0.112	2.45809e-224	COL14A1+ fibroblast	CCND2
9	1.11845e-226	1.82284	0.905	0.629	3.67569e-222	COL14A1+ fibroblast	COL12A1
10	3.52929e-223	1.45476	0.647	0.215	1.15987e-218	COL14A1+ fibroblast	ELN
11	3.66764e-223	1.32565	0.876	0.484	1.20533e-218	COL14A1+ fibroblast	FBN1
12	6.15533e-223	2.22388	0.613	0.19	2.02289e-218	COL14A1+ fibroblast	BHLHE41
13	6.74447e-217	1.70132	0.871	0.556	2.2165e-212	COL14A1+ fibroblast	FBLN1
14	3.79896e-212	1.42173	0.853	0.447	1.24849e-207	COL14A1+ fibroblast	ASPN
15	1.33751e-163	1.39782	0.733	0.327	4.39559e-159	COL14A1+ fibroblast	SFRP4
16	2.22609e-159	2.8107	0.746	0.426	7.31581e-155	COL14A1+ fibroblast	SSPN
17	1.78669e-113	1.34829	0.363	0.103	5.87177e-109	COL14A1+ fibroblast	THBS4
18	5.23929e-102	1.33553	0.725	0.469	1.72184e-97	COL14A1+ fibroblast	IGFBP5
19	2.69403e-75	2.11493	0.369	0.145	8.85364e-71	COL14A1+ fibroblast	SFRP2
20	1.3407e-47	1.34899	0.659	0.533	4.40609e-43	COL14A1+ fibroblast	CCT2
21	0	1.71142	0.69	0.072	0	Smooth muscle cell	FGFBP2
22	0	1.31966	0.988	0.713	0	Smooth muscle cell	PTN
23	0	1.13378	0.796	0.033	0	Smooth muscle cell	GRM3
24	0	1.05285	0.962	0.504	0	Smooth muscle cell	DEK
25	0	1.01639	0.535	0.074	0	Smooth muscle cell	KRT17
26	0	1.00268	0.979	0.771	0	Smooth muscle cell	S100A13
27	0	1.00226	0.936	0.478	0	Smooth muscle cell	CCT3
28	0	0.985959	0.69	0.09	0	Smooth muscle cell	RAMP1
29	0	0.984367	0.976	0.703	0	Smooth muscle cell	GNAS
30	0	0.96494	0.974	0.604	0	Smooth muscle cell	EIF1AX
31	0	0.95525	0.653	0.077	0	Smooth muscle cell	S100A2
32	0	0.899026	0.919	0.297	0	Smooth muscle cell	PRKDC
33	0	0.867205	0.595	0.028	0	Smooth muscle cell	OSTN
34	0	0.865537	0.958	0.497	0	Smooth muscle cell	CDKN2A
35	0	0.858652	0.937	0.423	0	Smooth muscle cell	FDPS
36	0	0.850286	0.976	0.715	0	Smooth muscle cell	HMGN2
37	0	0.849118	0.89	0.396	0	Smooth muscle cell	TCF4
38	0	0.840566	0.59	0.029	0	Smooth muscle cell	DES
39	0	0.802695	0.999	0.988	0	Smooth muscle cell	RPS28
40	6.76393e-302	0.811519	0.931	0.456	2.2229e-297	Smooth muscle cell	A2M
41	0	0.981765	0.977	0.948	0	Myofibroblast	RPL31
42	0	0.959559	0.981	0.965	0	Myofibroblast	GAPDH
43	0	0.947653	0.936	0.819	0	Myofibroblast	RPS17
44	0	0.786079	0.996	0.99	0	Myofibroblast	RPS15
45	3.17975e-279	0.77991	0.988	0.972	1.04499e-274	Myofibroblast	RPL7
46	6.12229e-277	0.974925	0.875	0.847	2.01203e-272	Myofibroblast	HSPB1
47	3.61808e-247	0.900885	0.951	0.975	1.18904e-242	Myofibroblast	IFITM3
48	6.50175e-219	2.36186	0.655	0.337	2.13674e-214	Myofibroblast	SPP1
49	2.87533e-201	0.786397	0.806	0.733	9.44949e-197	Myofibroblast	BSG
50	2.7926e-199	1.69174	0.559	0.197	9.1776e-195	Myofibroblast	IBSP
51	2.83881e-121	1.27567	0.602	0.42	9.32948e-117	Myofibroblast	GADD45B
52	9.21491e-116	0.785852	0.571	0.382	3.02839e-111	Myofibroblast	CD74
53	1.76107e-106	0.915338	0.672	0.571	5.78758e-102	Myofibroblast	DUSP1
54	6.56972e-105	1.00439	0.395	0.162	2.15907e-100	Myofibroblast	IER3
55	1.9741e-88	0.796823	0.554	0.41	6.48769e-84	Myofibroblast	DDIT4
56	2.50163e-66	0.8453	0.549	0.426	8.22135e-62	Myofibroblast	MMP9
57	1.50708e-57	1.3308	0.458	0.321	4.95288e-53	Myofibroblast	MMP13
58	4.13574e-52	0.871475	0.778	0.8	1.35917e-47	Myofibroblast	MT2A
59	8.12548e-36	0.906269	0.254	0.14	2.67036e-31	Myofibroblast	NDUFA4L2
60	3.58329e-23	1.07829	0.583	0.64	1.17761e-18	Myofibroblast	IFI27
