# Supplementary material for: Single-cell RNA landscape of intratumoral heterogeneity and immunosuppressive microenvironment in advanced osteosarcoma
Source: Nat Commun. 2020 Dec 10;11:6322. doi: 10.1038/s41467-020-20059-6 (PMC7730477; doi:10.1038/s41467-020-20059-6)
Supplement: Supplementary file 9 — Supplementary Data 6 [file 41467_2020_20059_MOESM9_ESM.xlsx]

## Sheet: Sheet1
Supplementary Data 6. The top 20 differentially expressed genes of the myeloid cell subclusters.
No.	p_val	avg_logFC	pct.1	pct.2	p_val_adj	subcluster	gene
1	9.08441e-179	0.330195	0.969	0.987	2.9855e-174	CD14+_monocytes	MT-CO3
2	4.81622e-154	0.32735	0.925	0.966	1.5828e-149	CD14+_monocytes	RPL13A
3	9.94076e-154	0.463883	0.804	0.857	3.26693e-149	CD14+_monocytes	RPS20
4	1.80159e-151	0.308216	0.929	0.975	5.92075e-147	CD14+_monocytes	RPLP2
5	8.15782e-141	0.477438	0.792	0.869	2.68099e-136	CD14+_monocytes	RPL31
6	2.94216e-137	0.397468	0.862	0.95	9.66912e-133	CD14+_monocytes	RPL7
7	1.97641e-99	0.436027	0.74	0.675	6.49527e-95	CD14+_monocytes	RNASE1
8	2.87313e-30	0.794171	0.27	0.222	9.44224e-26	CD14+_monocytes	FCGBP
9	1.25338e-29	0.318905	0.166	0.286	4.11909e-25	CD14+_monocytes	C12orf57
10	2.16399e-25	0.648806	0.372	0.379	7.11175e-21	CD14+_monocytes	LUM
11	2.3483e-24	0.337755	0.26	0.423	7.71745e-20	CD14+_monocytes	STMN1
12	4.26156e-22	0.371628	0.166	0.27	1.40052e-17	CD14+_monocytes	SERPINH1
13	4.20931e-15	0.345407	0.552	0.648	1.38335e-10	CD14+_monocytes	RPS17
14	4.35998e-10	0.309276	0.347	0.508	1.43286e-05	CD14+_monocytes	A2M
15	7.11545e-09	0.564452	0.469	0.612	0.000233842	CD14+_monocytes	COL1A2
16	5.31223e-08	0.584646	0.425	0.533	0.00174581	CD14+_monocytes	SPARC
17	2.22421e-07	0.388335	0.195	0.271	0.00730965	CD14+_monocytes	CLEC11A
18	7.44996e-07	0.559418	0.446	0.573	0.0244836	CD14+_monocytes	COL1A1
19	1.5416e-05	0.50235	0.209	0.289	0.506633	CD14+_monocytes	S100A13
20	0.00320794	0.464296	0.325	0.446	1	CD14+_monocytes	IBSP
21	2.7487e-169	0.63385	1	1	9.03334e-165	CXCL8+_monocytes	MALAT1
22	1.30777e-82	0.782589	0.806	0.676	4.29787e-78	CXCL8+_monocytes	CCL3
23	9.71153e-71	0.538907	0.895	0.827	3.1916e-66	CXCL8+_monocytes	JUN
24	3.9898e-61	0.777083	0.678	0.51	1.31121e-56	CXCL8+_monocytes	CCL4
25	3.74918e-60	0.80959	0.56	0.394	1.23213e-55	CXCL8+_monocytes	EGR1
26	3.10222e-58	0.716974	0.741	0.602	1.01951e-53	CXCL8+_monocytes	CCL3L1
27	2.12221e-55	0.714177	0.731	0.642	6.97444e-51	CXCL8+_monocytes	KLF6
28	4.4359e-54	0.562105	0.849	0.781	1.45782e-49	CXCL8+_monocytes	NEAT1
29	3.13781e-45	0.816159	0.611	0.467	1.03121e-40	CXCL8+_monocytes	CCL4L2
30	4.83899e-44	0.524303	0.744	0.634	1.59028e-39	CXCL8+_monocytes	DNAJB1
31	7.13988e-36	0.635819	0.74	0.7	2.34645e-31	CXCL8+_monocytes	HSPB1
32	2.3941e-33	0.769241	0.513	0.381	7.86798e-29	CXCL8+_monocytes	CXCL2
33	4.22201e-33	0.538148	0.682	0.602	1.38752e-28	CXCL8+_monocytes	IER3
34	4.53706e-32	0.645408	0.576	0.511	1.49106e-27	CXCL8+_monocytes	PPP1R15A
35	4.60527e-30	0.76927	0.461	0.327	1.51347e-25	CXCL8+_monocytes	CXCL3
36	1.49687e-29	0.632034	0.532	0.453	4.91931e-25	CXCL8+_monocytes	HSPH1
37	8.84978e-27	0.651187	0.528	0.452	2.90839e-22	CXCL8+_monocytes	FOSB
38	1.65341e-13	0.564758	0.473	0.437	5.43378e-09	CXCL8+_monocytes	SOD2
39	5.76611e-13	0.52084	0.395	0.339	1.89498e-08	CXCL8+_monocytes	NR4A2
40	3.67587e-05	0.567348	0.315	0.303	1	CXCL8+_monocytes	KLF2
41	0	0.928465	0.963	0.749	0	M2_TAM	APOE
42	0	0.85703	0.873	0.548	0	M2_TAM	APOC1
43	0	0.792558	0.78	0.324	0	M2_TAM	GPNMB
44	0	0.760077	0.794	0.378	0	M2_TAM	CTSL
45	0	0.741512	0.957	0.682	0	M2_TAM	CTSD
46	0	0.734424	0.41	0.101	0	M2_TAM	PLA2G7
47	0	0.733217	0.833	0.41	0	M2_TAM	LGMN
48	0	0.704463	0.962	0.721	0	M2_TAM	CTSB
49	0	0.647018	0.717	0.373	0	M2_TAM	HMOX1
50	0	0.646173	0.52	0.188	0	M2_TAM	SLC40A1
51	0	0.627867	1	0.999	0	M2_TAM	FTL
52	0	0.604013	0.64	0.248	0	M2_TAM	LIPA
53	0	0.57712	0.532	0.229	0	M2_TAM	NUPR1
54	0	0.525502	0.826	0.517	0	M2_TAM	SELENOP
55	0	0.504359	0.851	0.567	0	M2_TAM	CTSZ
56	0	0.504349	0.799	0.5	0	M2_TAM	LGALS3
57	5.9044e-281	0.697222	0.716	0.457	1.94042e-276	M2_TAM	FABP5
58	4.57973e-229	0.520273	0.598	0.335	1.50508e-224	M2_TAM	PLIN2
59	1.54766e-226	0.750248	0.8	0.565	5.08623e-222	M2_TAM	SPP1
60	1.64829e-210	0.552183	0.653	0.418	5.41693e-206	M2_TAM	CCL4
61	0	3.08363	0.531	0.036	0	M1_macrophage	CXCL10
62	0	2.42628	0.959	0.484	0	M1_macrophage	ISG15
63	0	2.07227	0.752	0.095	0	M1_macrophage	IFIT1
64	0	1.88089	0.724	0.105	0	M1_macrophage	IFIT3
65	0	1.84958	0.677	0.118	0	M1_macrophage	IFIT2
66	0	1.62335	0.668	0.139	0	M1_macrophage	TNFSF10
67	0	1.52181	0.752	0.14	0	M1_macrophage	MX1
68	0	1.4396	0.547	0.031	0	M1_macrophage	RSAD2
69	0	1.38501	0.417	0.044	0	M1_macrophage	ISG20
70	0	1.13628	0.669	0.135	0	M1_macrophage	IFI44L
71	3.9793e-307	0.935973	0.41	0.052	1.30776e-302	M1_macrophage	HERC5
72	9.40656e-286	0.954695	0.564	0.106	3.09137e-281	M1_macrophage	MX2
73	2.84481e-240	1.3156	0.276	0.028	9.34918e-236	M1_macrophage	APOBEC3A
74	1.26087e-217	1.16464	0.478	0.1	4.14371e-213	M1_macrophage	GBP1
75	2.8516e-215	1.01918	0.623	0.176	9.3715e-211	M1_macrophage	OAS1
76	9.73092e-190	1.79907	0.401	0.077	3.19797e-185	M1_macrophage	CCL8
77	4.84923e-168	1.16312	0.858	0.452	1.59365e-163	M1_macrophage	IFI6
78	8.30555e-160	1.06739	0.83	0.408	2.72954e-155	M1_macrophage	LY6E
79	2.54135e-154	1.03616	0.951	0.7	8.3519e-150	M1_macrophage	IFITM3
80	1.92808e-39	1.08351	0.508	0.296	6.33645e-35	M1_macrophage	IFI27
81	0	3.65209	0.948	0.025	0	FABP4+_macrophage	FABP4
82	0	2.56885	0.987	0.044	0	FABP4+_macrophage	RETN
83	0	2.47155	0.987	0.016	0	FABP4+_macrophage	FOLR3
84	0	2.15208	0.896	0.01	0	FABP4+_macrophage	CES1
85	0	2.10411	0.961	0.039	0	FABP4+_macrophage	MARCO
86	0	1.95369	0.987	0.017	0	FABP4+_macrophage	MCEMP1
87	0	1.69574	0.948	0.024	0	FABP4+_macrophage	PDLIM1
88	0	1.64008	0.909	0.017	0	FABP4+_macrophage	INHBA
89	0	1.61921	0.935	0.008	0	FABP4+_macrophage	AC026369.3
90	1.16338e-171	1.91908	1	0.094	3.82335e-167	FABP4+_macrophage	CRIP1
91	1.42535e-160	2.51162	0.987	0.108	4.68426e-156	FABP4+_macrophage	FBP1
92	2.02804e-145	1.85598	0.857	0.084	6.66494e-141	FABP4+_macrophage	IGFBP2
93	2.06026e-138	2.31648	1	0.129	6.77084e-134	FABP4+_macrophage	GCHFR
94	1.83774e-106	2.50595	0.987	0.175	6.03953e-102	FABP4+_macrophage	CD52
95	9.77929e-97	1.57831	0.727	0.079	3.21386e-92	FABP4+_macrophage	CCL18
96	8.97367e-89	2.21452	1	0.23	2.94911e-84	FABP4+_macrophage	ALDH2
97	1.58527e-66	1.52918	0.987	0.27	5.20984e-62	FABP4+_macrophage	SERPINA1
98	2.10878e-61	2.18369	0.935	0.258	6.9303e-57	FABP4+_macrophage	FN1
99	1.27474e-51	2.03125	1	0.626	4.18929e-47	FABP4+_macrophage	LGALS3
100	1.87418e-51	1.50801	1	0.633	6.15932e-47	FABP4+_macrophage	TSPO
101	0	2.54878	0.608	0.081	0	Neutrophil	S100A8
102	0	2.19461	0.738	0.327	0	Neutrophil	S100A9
103	0	1.76071	0.603	0.065	0	Neutrophil	FCN1
104	0	1.64378	0.588	0.202	0	Neutrophil	G0S2
105	0	1.50243	0.553	0.114	0	Neutrophil	VCAN
106	0	1.40192	0.9	0.617	0	Neutrophil	LYZ
107	0	1.29447	0.314	0.043	0	Neutrophil	EREG
108	0	1.27265	0.614	0.181	0	Neutrophil	BCL2A1
109	0	1.24304	0.274	0.007	0	Neutrophil	S100A12
110	0	0.7572	0.287	0.037	0	Neutrophil	CD300E
111	8.03486e-242	1.06273	0.479	0.153	2.64058e-237	Neutrophil	CD52
112	1.16027e-241	1.26334	0.584	0.228	3.81311e-237	Neutrophil	IL1B
113	1.4877e-225	0.854817	0.591	0.246	4.88918e-221	Neutrophil	SERPINA1
114	6.40244e-220	0.932975	0.722	0.392	2.1041e-215	Neutrophil	NAMPT
115	3.67898e-184	0.886478	0.339	0.098	1.20906e-179	Neutrophil	OLR1
116	3.60121e-176	0.7636	0.852	0.61	1.1835e-171	Neutrophil	BTG1
117	1.64411e-174	0.790001	0.942	0.757	5.40322e-170	Neutrophil	SRGN
118	4.92464e-153	0.801912	0.456	0.187	1.61843e-148	Neutrophil	SOCS3
119	6.17579e-130	1.33081	0.852	0.658	2.02961e-125	Neutrophil	TIMP1
120	9.70082e-34	0.85952	0.332	0.215	3.18808e-29	Neutrophil	ZFAND2A
121	1.37463e-148	0.379043	0.995	0.959	4.51758e-144	CD14+/CD163+_DC	RPS2
122	2.46861e-144	0.383121	0.974	0.918	8.11283e-140	CD14+/CD163+_DC	RPS6
123	1.49904e-120	0.386519	0.968	0.877	4.92644e-116	CD14+/CD163+_DC	RPL3
124	1.56842e-119	0.402046	0.94	0.803	5.15446e-115	CD14+/CD163+_DC	RPL5
125	7.58318e-114	0.445456	0.945	0.816	2.49214e-109	CD14+/CD163+_DC	RPL7A
126	1.281e-113	0.381715	0.938	0.806	4.20986e-109	CD14+/CD163+_DC	RPL10A
127	7.01898e-103	0.546828	0.725	0.442	2.30672e-98	CD14+/CD163+_DC	CKLF
128	4.97953e-99	0.409358	0.353	0.131	1.63647e-94	CD14+/CD163+_DC	PKIB
129	8.54217e-92	0.379723	0.393	0.17	2.8073e-87	CD14+/CD163+_DC	HMGA1
130	6.20993e-87	0.45612	0.565	0.314	2.04083e-82	CD14+/CD163+_DC	RAB13
131	8.93269e-87	0.444237	0.825	0.641	2.93564e-82	CD14+/CD163+_DC	EEF1B2
132	2.39284e-84	0.385137	0.874	0.707	7.86384e-80	CD14+/CD163+_DC	RPSA
133	1.72742e-81	0.423476	0.747	0.501	5.67701e-77	CD14+/CD163+_DC	GSN
134	3.64269e-77	0.383127	0.967	0.864	1.19713e-72	CD14+/CD163+_DC	S100A4
135	2.5337e-76	0.413742	0.297	0.117	8.32676e-72	CD14+/CD163+_DC	LGALS2
136	5.09735e-76	0.402724	0.575	0.332	1.67519e-71	CD14+/CD163+_DC	IFNGR1
137	2.88279e-72	0.380025	0.721	0.47	9.474e-68	CD14+/CD163+_DC	CTSH
138	9.87842e-50	0.507739	0.796	0.627	3.24644e-45	CD14+/CD163+_DC	LYZ
139	5.37515e-36	0.555983	0.656	0.5	1.76649e-31	CD14+/CD163+_DC	MMP9
140	1.34322e-31	0.521924	0.284	0.16	4.41435e-27	CD14+/CD163+_DC	HLA-DRB5
141	0	2.58493	0.748	0.022	0	CD1C+_DC	FCER1A
142	0	2.06842	0.672	0.021	0	CD1C+_DC	CD1C
143	0	1.8771	0.687	0.052	0	CD1C+_DC	CLEC10A
144	0	1.32594	0.457	0.012	0	CD1C+_DC	CD1E
145	0	1.21152	0.616	0.123	0	CD1C+_DC	PKIB
146	0	1.12046	0.62	0.109	0	CD1C+_DC	JAML
147	0	0.986112	0.997	0.864	0	CD1C+_DC	HLA-DPB1
148	9.04491e-302	0.828479	1	0.958	2.97252e-297	CD1C+_DC	HLA-DRA
149	1.88691e-282	1.04557	0.517	0.11	6.20114e-278	CD1C+_DC	LGALS2
150	1.17811e-263	1.02283	0.966	0.721	3.87174e-259	CD1C+_DC	HLA-DQB1
151	1.14471e-257	0.85001	0.995	0.876	3.76199e-253	CD1C+_DC	HLA-DPA1
152	3.97345e-198	0.988626	0.91	0.579	1.30584e-193	CD1C+_DC	HLA-DQA1
153	1.66471e-150	0.813106	0.642	0.265	5.47091e-146	CD1C+_DC	FCGR2B
154	1.05471e-137	0.840127	0.352	0.091	3.46619e-133	CD1C+_DC	CD69
155	1.99167e-137	0.757393	0.488	0.164	6.54544e-133	CD1C+_DC	CD52
156	1.05443e-129	1.20331	0.455	0.155	3.46528e-125	CD1C+_DC	HLA-DRB5
157	4.32882e-128	0.858745	0.873	0.628	1.42262e-123	CD1C+_DC	LYZ
158	1.72355e-117	0.923493	0.714	0.388	5.66427e-113	CD1C+_DC	GPR183
159	1.55288e-113	0.722207	0.559	0.245	5.10338e-109	CD1C+_DC	PPA1
160	8.38777e-59	1.33921	0.403	0.219	2.75656e-54	CD1C+_DC	HLA-DQA2
161	0	1.22681	0.291	0.001	0	CD141+/CLEC9A+_DC	CLEC9A
162	2.76742e-261	1.05222	0.255	0.005	9.09483e-257	CD141+/CLEC9A+_DC	IDO1
163	2.95891e-107	2.41494	0.397	0.039	9.72417e-103	CD141+/CLEC9A+_DC	S100B
164	1.16877e-92	1.74285	0.652	0.125	3.84105e-88	CD141+/CLEC9A+_DC	LGALS2
165	1.10189e-65	1.17073	0.291	0.032	3.62126e-61	CD141+/CLEC9A+_DC	CST7
166	1.18819e-45	1.16488	0.603	0.165	3.90488e-41	CD141+/CLEC9A+_DC	HLA-DRB5
167	2.19251e-35	1.18611	0.546	0.176	7.20548e-31	CD141+/CLEC9A+_DC	CD52
168	1.48743e-31	1.18409	0.596	0.257	4.88829e-27	CD141+/CLEC9A+_DC	PPA1
169	1.95296e-31	1.5441	0.262	0.05	6.41822e-27	CD141+/CLEC9A+_DC	LTB
170	5.02272e-25	1.20081	0.426	0.155	1.65067e-20	CD141+/CLEC9A+_DC	CPNE3
171	2.26804e-24	0.970021	0.809	0.604	7.45368e-20	CD141+/CLEC9A+_DC	SUB1
172	4.96332e-24	1.09421	0.553	0.251	1.63114e-19	CD141+/CLEC9A+_DC	BASP1
173	4.8728e-22	1.3596	0.723	0.535	1.6014e-17	CD141+/CLEC9A+_DC	SNX3
174	1.80031e-20	1.42138	0.255	0.066	5.91654e-16	CD141+/CLEC9A+_DC	AREG
175	2.08703e-19	1.34973	0.418	0.182	6.85882e-15	CD141+/CLEC9A+_DC	IRF8
176	6.5793e-18	1.00315	0.56	0.31	2.16222e-13	CD141+/CLEC9A+_DC	ARF6
177	5.69155e-17	1.24499	0.518	0.293	1.87047e-12	CD141+/CLEC9A+_DC	C1orf54
178	1.35498e-15	0.977346	0.723	0.543	4.453e-11	CD141+/CLEC9A+_DC	ID2
179	1.14916e-12	0.962881	0.433	0.226	3.7766e-08	CD141+/CLEC9A+_DC	HLA-DQA2
180	2.01974e-08	1.00093	0.787	0.648	0.000663767	CD141+/CLEC9A+_DC	TXN
181	0	2.3793	0.392	0.006	0	CCR7+_DC	CCL19
182	0	1.94541	0.422	0.005	0	CCR7+_DC	IDO1
183	0	1.89757	0.353	0.001	0	CCR7+_DC	CCL22
184	0	1.85689	0.529	0.003	0	CCR7+_DC	CCR7
185	0	1.84825	0.598	0.006	0	CCR7+_DC	LAMP3
186	3.05756e-225	2.58973	0.275	0.006	1.00484e-220	CCR7+_DC	CCL17
187	2.85849e-127	2.29322	0.745	0.092	9.39414e-123	CCR7+_DC	BIRC3
188	4.71497e-118	1.62243	0.441	0.032	1.54953e-113	CCR7+_DC	CST7
189	1.94968e-73	1.22568	0.373	0.036	6.40743e-69	CCR7+_DC	IL32
190	1.15723e-71	1.92518	0.667	0.128	3.80311e-67	CCR7+_DC	MARCKSL1
191	2.01505e-67	1.44376	0.48	0.064	6.62227e-63	CCR7+_DC	IL7R
192	8.1853e-52	1.36751	0.392	0.056	2.69002e-47	CCR7+_DC	EBI3
193	5.19151e-51	1.36191	0.52	0.096	1.70614e-46	CCR7+_DC	CRIP1
194	3.31832e-40	1.35592	0.549	0.14	1.09053e-35	CCR7+_DC	NUB1
195	5.10455e-38	1.51493	0.706	0.251	1.67756e-33	CCR7+_DC	BASP1
196	3.74025e-35	1.60028	0.676	0.257	1.2292e-30	CCR7+_DC	PPA1
197	3.38132e-32	1.61721	0.627	0.213	1.11124e-27	CCR7+_DC	BCL2A1
198	1.52361e-31	2.38984	0.892	0.648	5.0072e-27	CCR7+_DC	TXN
199	9.14414e-29	1.53813	0.51	0.158	3.00513e-24	CCR7+_DC	FSCN1
200	3.48895e-06	1.46944	0.431	0.273	0.114661	CCR7+_DC	CSTA
