# Supplementary material for: Single-cell RNA landscape of intratumoral heterogeneity and immunosuppressive microenvironment in advanced osteosarcoma
Source: Nat Commun. 2020 Dec 10;11:6322. doi: 10.1038/s41467-020-20059-6 (PMC7730477; doi:10.1038/s41467-020-20059-6)
Supplement: Supplementary file 10 — Supplementary Data 7 [file 41467_2020_20059_MOESM10_ESM.xlsx]

## Sheet: Sheet1
Supplementary Data 7. The top 20 differentially expressed genes of the T&NK subclusters.
No.	p_val	avg_logFC	pct.1	pct.2	p_val_adj	subcluster	gene
1	0	0.976894	0.998	0.916	0	CD4+T	TPT1
2	1.02475e-267	1.41547	0.774	0.211	3.36774e-263	CD4+T	IL7R
3	3.59995e-216	1.01254	0.942	0.44	1.18309e-211	CD4+T	JUND
4	1.89677e-192	0.796323	0.995	0.857	6.23353e-188	CD4+T	MT-ND3
5	2.42825e-181	0.736447	0.994	0.916	7.9802e-177	CD4+T	MT-ATP6
6	2.85925e-154	1.13817	0.732	0.315	9.39663e-150	CD4+T	KLRB1
7	1.70757e-141	0.643167	0.282	0.029	5.61177e-137	CD4+T	CD40LG
8	6.39891e-135	0.605776	0.994	0.904	2.10294e-130	CD4+T	MT-CYB
9	1.55964e-131	0.671218	0.98	0.778	5.1256e-127	CD4+T	MT-ND1
10	2.57668e-116	0.813998	0.755	0.336	8.46799e-112	CD4+T	FOSB
11	1.05331e-114	0.880967	0.645	0.261	3.4616e-110	CD4+T	TNFAIP3
12	2.76333e-110	0.807715	0.854	0.475	9.08142e-106	CD4+T	LTB
13	1.4866e-102	0.719363	0.764	0.355	4.88555e-98	CD4+T	ZFP36L2
14	2.80045e-97	0.658853	0.585	0.219	9.20341e-93	CD4+T	AHNAK
15	5.94297e-89	0.709027	0.527	0.195	1.9531e-84	CD4+T	IER5
16	6.00835e-89	0.617301	0.923	0.626	1.97459e-84	CD4+T	MT-ND5
17	4.74542e-88	0.700832	0.911	0.658	1.55954e-83	CD4+T	FOS
18	1.03835e-84	0.681995	0.583	0.24	3.41243e-80	CD4+T	BTG2
19	2.78021e-50	0.634981	0.318	0.116	9.13688e-46	CD4+T	CEBPD
20	6.50441e-17	0.701806	0.118	0.043	2.13761e-12	CD4+T	HBB
21	0	1.03736	0.944	0.784	0	CD4-/CD8-	RPL31
22	0	1.00167	0.983	0.958	0	CD4-/CD8-	RPL13A
23	4.8045e-291	0.933076	0.926	0.732	1.57895e-286	CD4-/CD8-	RPS20
24	2.9694e-257	1.15913	0.869	0.767	9.75865e-253	CD4-/CD8-	S100A11
25	3.86963e-209	0.912976	0.866	0.826	1.27171e-204	CD4-/CD8-	S100A10
26	1.53452e-200	1.18019	0.603	0.213	5.04304e-196	CD4-/CD8-	TPM1
27	6.81364e-200	0.913924	0.771	0.403	2.23924e-195	CD4-/CD8-	RPS17
28	4.60286e-164	1.13455	0.47	0.132	1.51268e-159	CD4-/CD8-	CLEC11A
29	2.68127e-143	0.984042	0.587	0.271	8.81173e-139	CD4-/CD8-	LUM
30	4.05232e-143	0.99677	0.478	0.154	1.33175e-138	CD4-/CD8-	BEX3
31	1.11967e-132	0.995655	0.368	0.086	3.67968e-128	CD4-/CD8-	DPT
32	5.39659e-128	0.815705	0.713	0.533	1.77353e-123	CD4-/CD8-	ANXA2
33	1.36126e-113	0.904123	0.373	0.109	4.47364e-109	CD4-/CD8-	TCEAL9
34	3.02291e-111	0.961148	0.293	0.058	9.93451e-107	CD4-/CD8-	PCP4
35	1.98147e-109	0.806939	0.614	0.376	6.51189e-105	CD4-/CD8-	COL3A1
36	2.34071e-104	0.9341	0.366	0.115	7.69251e-100	CD4-/CD8-	NDUFA4L2
37	6.77697e-85	0.846917	0.434	0.214	2.22718e-80	CD4-/CD8-	SERPINH1
38	2.51262e-73	0.793871	0.404	0.202	8.25749e-69	CD4-/CD8-	MORF4L2
39	1.10882e-72	0.757738	0.492	0.295	3.64402e-68	CD4-/CD8-	MT1X
40	1.08717e-67	0.800481	0.309	0.12	3.57289e-63	CD4-/CD8-	TCEAL4
41	2.1406e-230	2.06235	0.592	0.087	7.03487e-226	T-reg	TNFRSF4
42	1.64893e-196	1.3845	0.326	0.018	5.41906e-192	T-reg	IL2RA
43	6.04226e-189	1.03451	0.249	0.006	1.98573e-184	T-reg	FOXP3
44	1.03982e-171	1.57431	0.549	0.102	3.41725e-167	T-reg	TNFRSF18
45	4.62217e-149	1.41557	0.545	0.118	1.51903e-144	T-reg	TIGIT
46	3.94898e-141	1.25253	0.336	0.037	1.29779e-136	T-reg	LINC01943
47	8.54382e-128	1.17849	0.948	0.735	2.80784e-123	T-reg	IL32
48	1.11912e-119	1.05933	0.229	0.017	3.67788e-115	T-reg	ICA1
49	2.77126e-117	1.28436	0.668	0.243	9.10747e-113	T-reg	CARD16
50	2.56987e-116	1.39311	0.473	0.111	8.44562e-112	T-reg	BATF
51	6.33562e-105	1.02031	0.193	0.013	2.08214e-100	T-reg	LINC02195
52	1.75107e-99	1.04249	0.338	0.059	5.75471e-95	T-reg	DUSP4
53	3.90844e-96	1.09371	0.31	0.05	1.28447e-91	T-reg	LAIR2
54	3.9231e-87	1.25206	0.773	0.417	1.28929e-82	T-reg	RGS1
55	5.74495e-67	1.00381	0.495	0.189	1.88802e-62	T-reg	CD27
56	2.76039e-64	1.01428	0.262	0.054	9.07176e-60	T-reg	ICOS
57	8.25595e-59	1.02504	0.489	0.199	2.71324e-54	T-reg	PMAIP1
58	2.11329e-52	0.895287	0.241	0.055	6.94512e-48	T-reg	PIM2
59	3.1743e-49	0.985512	0.386	0.143	1.0432e-44	T-reg	GADD45A
60	1.92827e-37	0.873088	0.392	0.178	6.33706e-33	T-reg	GLRX
61	0	3.49127	0.895	0.009	0	CXCL13+T	CXCL13
62	2.63049e-65	0.887693	0.289	0.008	8.64485e-61	CXCL13+T	GNG4
63	1.94805e-57	0.846913	0.158	0.002	6.40207e-53	CXCL13+T	IGFL2
64	8.6429e-40	2.01779	0.368	0.024	2.8404e-35	CXCL13+T	NMB
65	3.00578e-33	0.989679	0.342	0.025	9.8782e-29	CXCL13+T	TSHZ2
66	5.44736e-13	0.875516	0.421	0.085	1.79022e-08	CXCL13+T	DUSP4
67	5.47308e-13	0.765017	0.316	0.052	1.79867e-08	CXCL13+T	FKBP5
68	9.87296e-12	0.732004	0.263	0.04	3.24465e-07	CXCL13+T	PDCD1
69	7.30414e-11	0.788642	0.263	0.044	2.40043e-06	CXCL13+T	AC004585.1
70	2.57942e-10	0.95192	0.421	0.112	8.477e-06	CXCL13+T	SH2D1A
71	4.92856e-10	0.732959	0.553	0.16	1.61972e-05	CXCL13+T	TIGIT
72	1.12475e-08	0.8276	0.789	0.364	0.000369637	CXCL13+T	FABP5
73	1.33302e-08	0.732222	0.395	0.107	0.000438083	CXCL13+T	CD82
74	5.17305e-08	0.853411	0.842	0.452	0.00170007	CXCL13+T	RGS1
75	6.71598e-08	0.863033	0.421	0.135	0.00220714	CXCL13+T	RBPJ
76	1.21181e-06	0.788405	0.211	0.045	0.039825	CXCL13+T	PGM2L1
77	3.83291e-06	0.746291	0.342	0.106	0.125965	CXCL13+T	EIF4E
78	0.000105648	0.876244	0.526	0.309	1	CXCL13+T	ITM2A
79	0.000211325	0.84796	0.526	0.283	1	CXCL13+T	PSMA2
80	0.00028198	1.0335	0.132	0.03	1	CXCL13+T	G0S2
81	1.91262e-259	1.55751	0.881	0.257	6.28563e-255	CD8+T	GZMK
82	6.01116e-230	1.26372	0.727	0.141	1.97551e-225	CD8+T	GZMH
83	3.42943e-182	1.03917	0.983	0.518	1.12705e-177	CD8+T	CCL5
84	1.07524e-181	1.10033	0.947	0.432	3.53367e-177	CD8+T	GZMA
85	3.66253e-176	1.0931	0.498	0.081	1.20365e-171	CD8+T	CD8A
86	1.76186e-165	1.0357	0.45	0.067	5.79019e-161	CD8+T	CD8B
87	1.07973e-161	0.823441	1	0.921	3.54841e-157	CD8+T	MT-ATP6
88	1.70967e-142	1.2554	0.601	0.157	5.61867e-138	CD8+T	CCL4L2
89	9.37696e-126	0.713846	0.997	0.868	3.08164e-121	CD8+T	MT-ND3
90	3.27342e-115	0.843144	0.752	0.272	1.07578e-110	CD8+T	CCL4
91	7.84042e-115	0.818521	0.727	0.27	2.57667e-110	CD8+T	CST7
92	5.54137e-107	0.770354	0.921	0.564	1.82111e-102	CD8+T	HCST
93	2.12862e-101	0.949942	0.533	0.173	6.99548e-97	CD8+T	KIAA1551
94	5.11299e-100	0.884482	0.613	0.226	1.68033e-95	CD8+T	APOBEC3G
95	1.01064e-96	0.86096	0.626	0.238	3.32136e-92	CD8+T	GZMM
96	9.90448e-91	0.753825	0.727	0.323	3.25501e-86	CD8+T	LCP1
97	1.60023e-88	0.722009	0.833	0.461	5.25901e-84	CD8+T	PTPRC
98	2.83541e-73	0.750115	0.606	0.268	9.31828e-69	CD8+T	RNF213
99	1.558e-71	0.740703	0.589	0.249	5.12021e-67	CD8+T	AHNAK
100	5.03203e-64	0.839382	0.434	0.152	1.65373e-59	CD8+T	CCL3L1
101	0	2.11234	0.77	0.067	0	NKT	FGFBP2
102	0	2.0989	0.869	0.085	0	NKT	GZMB
103	0	1.64997	0.58	0.024	0	NKT	FCGR3A
104	7.06431e-292	2.22751	0.916	0.114	2.32161e-287	NKT	GNLY
105	7.61951e-234	1.59807	0.737	0.083	2.50408e-229	NKT	KLRD1
106	9.34545e-195	2.07566	0.993	0.323	3.07129e-190	NKT	NKG7
107	1.64204e-193	1.31483	0.365	0.017	5.3964e-189	NKT	KLRF1
108	9.49166e-178	1.33398	0.394	0.025	3.11934e-173	NKT	SPON2
109	2.71602e-170	1.61296	0.719	0.124	8.92594e-166	NKT	PRF1
110	1.53543e-151	1.54501	0.807	0.179	5.04604e-147	NKT	GZMH
111	2.09134e-117	1.19086	0.474	0.069	6.87299e-113	NKT	PLEK
112	2.29856e-111	1.33965	0.847	0.297	7.55398e-107	NKT	CST7
113	3.67337e-111	1.12129	0.577	0.11	1.20722e-106	NKT	PLAC8
114	8.00702e-105	1.28791	0.73	0.198	2.63143e-100	NKT	TYROBP
115	4.92795e-92	1.12959	0.675	0.178	1.61952e-87	NKT	CTSW
116	6.05397e-92	1.24407	0.449	0.078	1.98958e-87	NKT	CLIC3
117	1.1518e-72	1.40633	0.796	0.305	3.78527e-68	NKT	CCL4
118	3.98574e-69	1.10208	0.668	0.241	1.30987e-64	NKT	CD247
119	1.59227e-64	1.39575	0.551	0.163	5.23282e-60	NKT	CCL3
120	2.68506e-47	1.67626	0.547	0.193	8.82418e-43	NKT	CCL4L2
121	1.38281e-293	2.46118	0.758	0.064	4.54445e-289	NK	XCL1
122	3.22971e-211	1.23539	0.31	0.007	1.06141e-206	NK	KRT81
123	1.61164e-207	2.29992	0.827	0.134	5.2965e-203	NK	XCL2
124	2.90555e-190	1.62507	0.48	0.035	9.54879e-186	NK	KLRC1
125	1.79322e-150	1.39966	0.625	0.085	5.89323e-146	NK	FCER1G
126	2.04187e-149	0.947502	0.254	0.008	6.71041e-145	NK	KRT86
127	3.82191e-120	1.40258	0.794	0.197	1.25603e-115	NK	TYROBP
128	2.08085e-118	1.52187	0.742	0.178	6.83852e-114	NK	CTSW
129	1.4795e-108	1.29128	0.565	0.097	4.86224e-104	NK	KLRD1
130	8.32794e-95	1.55165	0.456	0.073	2.73689e-90	NK	AREG
131	4.98392e-94	1.90041	0.609	0.135	1.63791e-89	NK	GNLY
132	7.03975e-67	0.858409	0.109	0.003	2.31354e-62	NK	CSF2
133	4.61855e-56	1.02424	0.685	0.265	1.51784e-51	NK	CD7
134	2.01811e-38	0.973516	0.492	0.181	6.63231e-34	NK	HOPX
135	1.59396e-36	0.895262	0.839	0.556	5.2384e-32	NK	NFKBIA
136	5.77157e-33	1.50861	0.46	0.17	1.89677e-28	NK	CCL3
137	1.55584e-32	0.963706	0.718	0.439	5.11313e-28	NK	DUSP2
138	2.60614e-32	0.898715	0.266	0.066	8.56481e-28	NK	RGS16
139	5.69176e-29	1.14376	0.468	0.193	1.87054e-24	NK	CMC1
140	2.44272e-13	1.16081	0.504	0.324	8.02774e-09	NK	CCL4
141	0	3.49133	0.564	0.003	0	B_cell	JCHAIN
142	2.26545e-217	1.47286	0.213	0	7.44517e-213	B_cell	TCL1A
143	5.31738e-207	1.6393	0.34	0.005	1.7475e-202	B_cell	BCL11A
144	4.59621e-120	1.6573	0.309	0.01	1.5105e-115	B_cell	TSPAN13
145	2.14332e-87	1.81706	0.415	0.03	7.04381e-83	B_cell	TCF4
146	3.86322e-68	2.36455	0.979	0.356	1.26961e-63	B_cell	HLA-DRA
147	1.89152e-57	2.1743	0.968	0.494	6.21629e-53	B_cell	CD74
148	2.47167e-48	2.04862	0.468	0.075	8.12289e-44	B_cell	IRF7
149	3.96424e-41	2.02103	0.553	0.129	1.30281e-36	B_cell	PLAC8
150	3.31868e-36	1.51391	0.213	0.019	1.09065e-31	B_cell	MZB1
151	6.6594e-34	1.50416	0.298	0.041	2.18855e-29	B_cell	UGCG
152	3.59816e-31	1.49966	0.426	0.086	1.1825e-26	B_cell	AREG
153	8.01268e-31	2.12661	0.489	0.123	2.63329e-26	B_cell	GZMB
154	3.82097e-30	1.50917	0.745	0.327	1.25572e-25	B_cell	HLA-DPB1
155	1.26651e-25	1.49799	0.606	0.221	4.16227e-21	B_cell	TYROBP
156	1.68021e-24	1.39996	0.585	0.208	5.52185e-20	B_cell	NPC2
157	3.83565e-24	1.44843	0.67	0.31	1.26055e-19	B_cell	HLA-DPA1
158	9.34094e-19	1.72698	0.564	0.255	3.06981e-14	B_cell	GPR183
159	1.1543e-11	1.41372	0.309	0.111	3.79349e-07	B_cell	TMEM107
160	1.37251e-10	1.50331	0.447	0.231	4.51062e-06	B_cell	ALOX5AP
161	1.31628e-167	1.34488	0.462	0.025	4.32581e-163	Proliferating T	TYMS
162	2.14335e-166	1.54403	0.558	0.04	7.0439e-162	Proliferating T	NUSAP1
163	1.39972e-149	1.36467	0.436	0.026	4.60004e-145	Proliferating T	MKI67
164	4.97574e-126	1.44493	0.5	0.044	1.63523e-121	Proliferating T	TOP2A
165	4.5937e-103	1.44416	0.532	0.063	1.50968e-98	Proliferating T	PCLAF
166	1.96157e-93	1.56967	0.513	0.066	6.44649e-89	Proliferating T	UBE2C
167	6.65236e-91	1.14859	0.301	0.021	2.18623e-86	Proliferating T	RRM2
168	5.37828e-80	1.21024	0.365	0.037	1.76752e-75	Proliferating T	TK1
169	4.27702e-79	1.79501	0.897	0.378	1.4056e-74	Proliferating T	HMGB2
170	6.58291e-70	1.60203	0.917	0.382	2.16341e-65	Proliferating T	STMN1
171	1.97045e-65	1.18425	0.429	0.064	6.47568e-61	Proliferating T	CENPF
172	4.49443e-61	1.5488	0.962	0.603	1.47705e-56	Proliferating T	TUBA1B
173	2.89915e-49	1.149	0.904	0.56	9.52776e-45	Proliferating T	H2AFZ
174	1.48382e-45	1.20051	0.462	0.103	4.87643e-41	Proliferating T	SMC4
175	5.36665e-44	1.93115	0.769	0.358	1.7637e-39	Proliferating T	HIST1H4C
176	1.8795e-42	1.27116	0.833	0.472	6.17678e-38	Proliferating T	HMGN2
177	1.05447e-41	1.14113	0.442	0.1	3.46542e-37	Proliferating T	PCNA
178	3.33269e-41	1.22732	0.833	0.419	1.09525e-36	Proliferating T	TUBB
179	7.34694e-35	1.13994	0.577	0.192	2.4145e-30	Proliferating T	PTTG1
180	3.36122e-27	1.15911	0.596	0.262	1.10463e-22	Proliferating T	UBE2S
