# Supplementary material for: Single-cell RNA landscape of intratumoral heterogeneity and immunosuppressive microenvironment in advanced osteosarcoma
Source: Nat Commun. 2020 Dec 10;11:6322. doi: 10.1038/s41467-020-20059-6 (PMC7730477; doi:10.1038/s41467-020-20059-6)
Supplement: Supplementary file 12 — Source Data [file 41467_2020_20059_MOESM12_ESM.xlsx]

## Sheet: Figure 1e
Fig. 1e source data. The cell proportion (%) of the cellular subclusters in each patient.
Cell cluster	Patient ID
	BC2	BC3	BC5	BC6	BC10	BC11	BC16	BC21	BC17	BC20	BC22
1.Osteoblast	15.6692	19.579	32.3323	32.6158	56.6509	60.8275	24.5958	15.5527	17.9225	22.0235	35.7607
2.Osteoblast_proli	2.35983	9.45239	13.4159	3.13112	8.9489	8.55478	4.64812	1.21982	15.8811	2.16475	4.97784
3.Chondrocyte	0.490844	1.63731	0.992603	1.28832	3.13107	4.8951	7.27532	0.330368	1.38097	55.6454	15.3767
4.Osteoclast	8.32547	17.0198	6.71429	18.8465	1.80505	1.44522	9.51022	29.0978	2.25158	1.64065	1.80207
5.T/NK	4.56862	4.59549	1.28343	0.934986	13.8156	2.30769	5.8369	23.4816	0.660462	1.39	10.6647
6.Myeloid	38.6445	39.8872	23.8098	22.8256	8.86559	9.51049	41.1555	12.8844	8.58601	7.87285	15.4801
7.Fibroblast	3.98339	3.79747	9.71107	14.0465	0.916412	10.4079	1.50975	11.0801	42.5098	1.94827	2.08272
8.Pericytes	14.0834	1.82994	4.30549	3.25071	1.58289	0.979021	2.27057	1.52478	4.77334	2.13057	0.974889
9.MSC	0.792902	0.165107	1.29607	0.625136	2.60344	0.547786	0.225868	0.864041	0.90063	4.37507	10
10.Myoblast	0	0	0.0126446	0	0	0	0	0	3.24227	0	0.0295421
11.Endothelial	11.0817	2.03632	6.12632	2.43531	1.68009	0.524476	2.97194	3.96442	1.89132	0.808932	2.85081

## Sheet: Figure 2d
Fig. 2d source data. Gene set enrichment analysis of the cellular subgroup of the osteoblastic OS.
Gene sets	Osteoblastic_1	Osteoblastic_2	Osteoblastic_3	Osteoblastic_4	Osteoblastic_5	Osteoblastic_6
HALLMARK_ADIPOGENESIS	1.53165	-0.35354	-1.43673	-0.737262	-2.35979	-2.05771
HALLMARK_ALLOGRAFT_REJECTION	-3.46656	-3.51414	-2.41869	-7.42265	-0.580884	6.9931
HALLMARK_ANDROGEN_RESPONSE	-0.360596	-0.912044	-0.295137	-3.46701	1.6033	-1.95148
HALLMARK_ANGIOGENESIS	-2.13905	-3.08818	1.87975	-4.03815	0.211279	0.882025
HALLMARK_APICAL_JUNCTION	-1.11744	-0.941111	0.402591	-6.72287	2.52162	0.253388
HALLMARK_APICAL_SURFACE	-0.83906	-2.00739	0.200842	-4.46951	1.2646	1.0228
HALLMARK_APOPTOSIS	-2.02352	-1.7312	1.26461	-6.66812	2.10033	-2.32457
HALLMARK_BILE_ACID_METABOLISM	-1.39106	-3.70336	0.635639	-2.6158	0.783819	0.408722
HALLMARK_CHOLESTEROL_HOMEOSTASIS	0.020713	0.0262523	-1.26495	-0.0712955	-0.366493	-1.62341
HALLMARK_COAGULATION	-3.11703	-3.44318	2.59371	-4.45798	-1.42609	3.07999
HALLMARK_COMPLEMENT	-2.4241	-2.80833	-0.195348	-7.74477	0.252781	3.56483
HALLMARK_DNA_REPAIR	2.70492	1.86464	-3.3182	-0.93593	-2.95367	-4.87154
HALLMARK_E2F_TARGETS	5.67814	3.97996	-7.34601	-5.31211	-5.15259	-10.8285
HALLMARK_EPITHELIAL_MESENCHYMAL_TRANSITION	-1.87639	-2.68358	3.62313	-5.45424	0.176513	0.129904
HALLMARK_ESTROGEN_RESPONSE_EARLY	-1.40361	-3.51242	-1.28698	-4.33519	3.1375	1.22723
HALLMARK_ESTROGEN_RESPONSE_LATE	1.31083	-1.71684	-3.20579	-2.44638	-0.464835	-0.613554
HALLMARK_FATTY_ACID_METABOLISM	3.48681	1.727	-0.522487	0.0821759	-4.05809	-4.58729
HALLMARK_G2M_CHECKPOINT	3.90605	4.40897	-8.00911	-6.83422	-1.7798	-9.90066
HALLMARK_GLYCOLYSIS	0.864462	-1.28971	-3.27387	-0.458598	0.624123	-2.18369
HALLMARK_HEDGEHOG_SIGNALING	0.115821	0.0250687	-1.34226	-3.95391	2.43574	0.708753
HALLMARK_HEME_METABOLISM	-1.42036	-0.365313	-2.91103	-4.34688	2.06646	0.730066
HALLMARK_HYPOXIA	-3.59977	-3.87416	-1.65043	-3.40994	4.33482	0.876999
HALLMARK_IL2_STAT5_SIGNALING	-2.51708	-4.24931	-1.80379	-5.84192	3.58608	2.77644
HALLMARK_IL6_JAK_STAT3_SIGNALING	-3.77654	-3.20049	0.361013	-6.83895	1.70059	2.53657
HALLMARK_INFLAMMATORY_RESPONSE	-3.57737	-4.86662	-0.758749	-8.44997	1.9389	5.91738
HALLMARK_INTERFERON_ALPHA_RESPONSE	-0.137366	-1.76881	3.97107	-6.16513	-2.0099	0.0824924
HALLMARK_INTERFERON_GAMMA_RESPONSE	-1.0141	-2.75748	2.9553	-8.2544	-0.458744	2.17958
HALLMARK_KRAS_SIGNALING_DN	-0.255333	-1.91564	-0.481614	-1.04886	0.579109	-0.300101
HALLMARK_KRAS_SIGNALING_UP	-4.49023	-5.03098	-1.52271	-8.14731	2.28328	5.62398
HALLMARK_MITOTIC_SPINDLE	0.0425074	2.84892	-5.29632	-8.42759	4.13821	-2.97213
HALLMARK_MTORC1_SIGNALING	1.98373	1.12445	-5.55393	-0.228349	-0.294239	-3.1237
HALLMARK_MYC_TARGETS_V1	4.39626	3.21998	-3.32588	1.54709	-5.45457	-5.16827
HALLMARK_MYC_TARGETS_V2	2.13272	-1.70024	-4.65349	2.9173	-1.23178	-2.02112
HALLMARK_MYOGENESIS	-2.22474	-3.95871	-0.50652	-2.48918	0.773953	3.38496
HALLMARK_NOTCH_SIGNALING	-3.34412	-0.417234	1.21888	-4.14479	2.01437	1.10964
HALLMARK_OXIDATIVE_PHOSPHORYLATION	3.42977	2.29255	-1.94334	3.38625	-6.37311	-2.67566
HALLMARK_P53_PATHWAY	-1.2151	-1.81622	-0.615911	-5.92806	3.27155	-1.07143
HALLMARK_PANCREAS_BETA_CELLS	1.11957	-0.338046	2.38708	0.940935	-1.31922	-1.21639
HALLMARK_PEROXISOME	0.901027	-0.190992	-1.5325	-1.1913	-0.660118	-2.77418
HALLMARK_PI3K_AKT_MTOR_SIGNALING	-1.41862	0.936337	-1.61013	-5.74882	1.47102	-0.881239
HALLMARK_PROTEIN_SECRETION	-1.46054	2.06914	0.194189	-2.64121	0.852645	-1.8692
HALLMARK_REACTIVE_OXYGEN_SPECIES_PATHWAY	1.52772	0.954441	-2.21504	-0.344135	-3.19023	-1.13248
HALLMARK_SPERMATOGENESIS	2.01741	1.67348	-4.02753	-1.45076	-0.285868	-3.05879
HALLMARK_TGF_BETA_SIGNALING	-3.21361	1.31382	0.831039	-5.18744	3.86611	-1.51537
HALLMARK_TNFA_SIGNALING_VIA_NFKB	-4.08879	-4.72191	0.511827	-6.93453	6.12104	-0.0413519
HALLMARK_UNFOLDED_PROTEIN_RESPONSE	-0.211401	-0.740555	-3.94285	-0.550021	1.13647	-1.87723
HALLMARK_UV_RESPONSE_DN	-3.55828	-1.66133	1.43231	-6.4369	5.97776	-0.802214
HALLMARK_UV_RESPONSE_UP	1.92298	-0.57629	-2.23644	-2.63316	1.83703	-3.54718
HALLMARK_WNT_BETA_CATENIN_SIGNALING	-1.16846	-0.165851	-0.947491	-2.99797	4.3881	-0.276806
HALLMARK_XENOBIOTIC_METABOLISM	1.02167	-0.303657	-0.56522	-2.3904	-2.00085	-1.05203

## Sheet: Figure 2e
Fig. 2e source data. Average gene expression levels in osteoblastic cells from different sites.
Gene	In situ	Recurrence	Lung metastasis
MIR1302-2HG	0	0	0
FAM138A	0	0	0
OR4F5	0	0	0
AL627309.1	0.000748809	0.000278215	0.00208683
AL627309.3	0	0.00232361	0
AL627309.2	0	0	0
AL627309.4	0	0	0
AL732372.1	0	0	0
OR4F29	0	0	0
AC114498.1	0	0	0
OR4F16	0	0	0
AL669831.2	0	0	0
AL669831.5	0.0162013	0.0605774	0.0166509
FAM87B	0.0103593	0.0111057	0.014505
LINC00115	0.0302648	0.156883	0.0984815
FAM41C	0.002183	0.00863437	0.00517257
AL645608.7	5.45e-05	0.000882174	6.72e-05
AL645608.3	0.0213343	0.119762	0.0751098
AL645608.5	0.00741139	0.0479262	0.0138637
AL645608.1	0.0253518	0.0846796	0.049327
SAMD11	0.29326	0.360715	0.307503
NOC2L	0.452453	0.553753	0.505716
KLHL17	0.029729	0.0715299	0.0489135
PLEKHN1	0.0138373	0.0239403	0.00908496
PERM1	0.0101409	0.032001	0.00404359
AL645608.8	0.016683	0.0147016	0.0190066
HES4	0.834125	0.883722	0.424604
ISG15	1.9261	0.771559	1.29079
AL645608.2	0.000361747	0	4.91e-05
AGRN	0.116586	0.128091	0.0913326
AL645608.9	0	0	0
RNF223	0.000369019	0.000794752	0.000815538
C1orf159	0.0493945	0.0565988	0.0755093
LINC01342	0	0	0
AL390719.2	8.49e-05	0	9.76e-05
TTLL10-AS1	1.04e-05	0	0
TTLL10	0.000232521	0.000916715	4.59e-05
TNFRSF18	0.0179931	0.0151915	0.0682283
TNFRSF4	0.152608	0.180116	0.1063
SDF4	0.818972	0.662789	0.711095
B3GALT6	0.239538	0.106091	0.157294
C1QTNF12	0.0205497	0.00344732	0.00534312
AL162741.1	0.000141896	6.98e-05	0.000158711
UBE2J2	0.415484	0.402808	0.427236
LINC01786	0.000456013	0.00194618	0.000987128
SCNN1D	0.0137898	0.0238175	0.0176052
ACAP3	0.164479	0.264259	0.156861
PUSL1	0.217685	0.161841	0.162697
INTS11	0.461929	0.487729	0.43007
CPTP	0.132476	0.128691	0.12823
TAS1R3	0.000805777	0.000961837	0.000388492
DVL1	0.142376	0.259299	0.116557
MXRA8	1.65129	1.40805	0.946439
AURKAIP1	1.67469	1.19002	1.4865
CCNL2	0.424356	0.76563	0.52576
MRPL20	1.25392	1.11651	1.31713
AL391244.3	0.0089254	0.00965601	0.0114244
ANKRD65	0.0770785	0.104241	0.103834
AL391244.2	0.00032246	0.0011413	0
TMEM88B	0	0	0
LINC01770	0.000367522	0.00273488	0
VWA1	0.523079	0.544276	0.246163
ATAD3C	0.00782728	0.0147137	0.011393
ATAD3B	0.0988378	0.112922	0.100348
ATAD3A	0.23601	0.160237	0.2075
TMEM240	0.0106163	0.0247531	0.00381677
SSU72	0.805972	0.641517	0.646772
AL645728.1	0.0342769	0.0414856	0.0187068
FNDC10	0.0377047	0.0209463	0.0394018
AL691432.2	0.057711	0.124406	0.0525004
MIB2	0.200834	0.267028	0.16393
MMP23B	0.351396	0.256943	0.0790378
CDK11B	0.329695	0.325379	0.235824
FO704657.1	0.00342067	0.0124454	0.00266997
SLC35E2B	0.0953442	0.138281	0.0376246
CDK11A	0.236831	0.226526	0.190715
SLC35E2	0.0450207	0.0668388	0.0801732
NADK	0.172575	0.237445	0.137643
GNB1	0.584589	0.514052	0.40707
AL109917.1	0.00231323	0.00584384	0.003308
CALML6	0.0018153	0.000213071	0.0010497
TMEM52	0.0384239	0.0104678	0.0207897
CFAP74	0.00492429	0	0.00144642
AL391845.2	0.000702769	0.000366196	0
GABRD	0.0229369	0.00579131	0.010403
AL391845.1	0.000129602	0	0
PRKCZ	0.0232623	0.0513158	0.0503803
AL590822.2	0.000982509	0.000890709	0.000419401
PRKCZ-AS1	0.00152943	0.00487057	0.00532194
FAAP20	0.9203	0.597294	0.764291
AL590822.1	0.000834345	0.000546137	0.00239774
SKI	0.173167	0.212153	0.199077
MORN1	0.0319408	0.0407599	0.0325595
RER1	1.05953	0.814437	0.844444
PEX10	0.158762	0.161023	0.114191
PLCH2	0.00802103	0.00294267	0.0101277
AL139246.1	1.44e-05	0	7.14e-05
AL139246.4	0	0	0
PANK4	0.0476533	0.0518932	0.0200887
HES5	0.0173604	0.000927234	0.000680188
AL139246.5	0.013997	0.00967414	0.0134186
TNFRSF14-AS1	0.0134003	0.00106036	0.00511481
TNFRSF14	0.162022	0.0436671	0.086001
AL139246.3	0.000821798	0.00152574	0.00114746
FAM213B	0.119253	0.0944678	0.112872
MMEL1	0.0192429	0.00444761	0.00603755
AL831784.1	1.15e-05	0.000156723	0.00279774
TTC34	0.00441815	0.000716765	0.00500873
AC242022.1	0	0	0
AL592464.2	0	0	0
AL592464.1	0	0	0
AL589702.1	0	0	0
ACTRT2	0.000208376	0	0
LINC00982	0.00909279	0.0035628	0.00894432
PRDM16	0.0112485	0.00637756	0.0149833
AL008733.1	4.44e-05	0	0
AL590438.1	0.000850315	0	0.00122133
ARHGEF16	0.0090202	4.75e-05	0.00476935
AL512413.1	0	0	0
MEGF6	0.0176438	0.0130425	0.0483628
AL513320.1	0.00162664	0.00184825	0.00530209
TPRG1L	0.0778896	0.108268	0.0495415
WRAP73	0.129764	0.145623	0.119501
TP73	0.00210857	0.000193325	0.0778718
AL136528.1	8.49e-05	0	0
AL136528.2	0	0	7.22e-05
CCDC27	7.62e-05	0	0
SMIM1	0.0427023	0.0651075	0.0175607
LRRC47	0.241757	0.219613	0.192679
AL365330.1	0.00031294	0.00186224	5.42e-05
CEP104	0.148682	0.123486	0.112403
DFFB	0.0306428	0.0421732	0.0263128
C1orf174	0.206565	0.185873	0.214258
LINC01134	0.00240646	0.0102247	0.00581528
LINC01346	0	0	0
LINC01345	0	0	0
AL805961.1	0.00092943	0	0
AL805961.2	2.12e-05	0	8.64e-05
LINC01777	0	0	0
AL355602.1	0	0	0
Z98747.1	0	0	0
LINC01646	0	0	0
AJAP1	0.00578311	0.000114624	0.0314136
BX005132.2	0	0	0
BX005132.1	2.31e-05	0	0
AL691497.1	0	0	0.00078849
AL139823.1	0	0	0
Z98259.3	0	0	0
Z98259.2	0	0	0
Z98259.1	0	0	0
AL365255.1	0.000257769	0	0.000782909
NPHP4	0.031626	0.0556082	0.0347208
KCNAB2	0.050536	0.0741071	0.0370577
CHD5	0.000580206	0.0575309	0.0132951
RPL22	2.83996	3.46478	2.72894
AL031847.1	0.0500814	0.0126034	0.00451528
RNF207	0.0267881	0.104322	0.040957
ICMT	0.23412	0.220517	0.174881
LINC00337	0.00364128	0.000531809	0.00249218
HES3	0	0	0
GPR153	0.14262	0.0634362	0.0837881
ACOT7	0.346005	0.203736	0.285726
AL031848.2	0.0133117	0.0163112	0.00815106
HES2	0.00634594	0.071935	0.0316827
ESPN	0.012688	0.0750736	0.0325612
AL031848.1	0	0	0
TNFRSF25	0.0409087	0.0511752	0.0842386
PLEKHG5	0.0313409	0.0401196	0.0198097
NOL9	0.120718	0.119467	0.0955877
TAS1R1	0.00186679	0.00284106	0.00422848
ZBTB48	0.0834049	0.116129	0.0690834
KLHL21	0.0702239	0.23134	0.0512508
PHF13	0.0631878	0.122449	0.0707632
THAP3	0.22102	0.225524	0.213193
DNAJC11	0.120244	0.121778	0.0888715
LINC01672	0	0	0
AL591163.1	0	0	0
CAMTA1-DT	0.00283095	0.00507247	0.00269617
CAMTA1	1.24989	1.00519	1.42397
AL512330.1	7.33e-05	3.76e-05	0.0104578
Z97987.1	0	0	0
AL365194.1	1.82e-05	0	0
AL359881.3	9.16e-05	0	0.000733053
AL359881.2	7.93e-05	0	0.000195335
AL359881.1	9.55e-06	0.00155678	0.000130083
VAMP3	0.32522	0.365767	0.264911
PER3	0.117709	0.358641	0.139063
Z98884.1	0	5.78e-05	0
UTS2	0.020616	0.00877854	0.0140525
TNFRSF9	0.0178913	0.00198024	0.00488063
PARK7	1.97888	1.82816	2.05493
AL034417.4	0.00171607	0.00527043	0.00207082
AL034417.3	0.0240827	0.0144571	0.0231363
ERRFI1	0.382743	0.440429	0.240395
AL034417.2	0.0284818	0.00580123	0.00556901
LINC01714	7.69e-05	5.3e-05	0
AL358876.2	0.000439157	0	0.000236461
SLC45A1	0.00233667	0.0121042	0.00320134
RERE	0.237256	0.323976	0.268278
AL096855.1	0.000145546	1.94e-05	0.000129346
AL357552.2	6.43e-05	0.00187836	0
ENO1	2.3502	2.78943	2.51376
ENO1-AS1	0.00785086	0.0238202	0.00744344
CA6	0	0.000569305	0.000109056
SLC2A7	0	0	0
SLC2A5	0.00764019	0.0134319	0.00158978
GPR157	0.0240592	0.0400673	0.0434887
MIR34AHG	0.0073651	0.00749953	0.00165743
LINC01759	0.00749509	0.0019836	0.00481476
H6PD	0.0854945	0.100608	0.121437
SPSB1	0.0508942	0.0295389	0.0539603
BX323043.1	0.00079107	0.00157585	0.00236179
AL928921.2	0.0100609	0.0223841	0.00466861
AL928921.1	0	0	0
SLC25A33	0.216155	0.0833135	0.294852
TMEM201	0.0417413	0.0553513	0.0599541
PIK3CD	0.0173515	0.0407003	0.0392661
PIK3CD-AS1	0	0	0.000468614
PIK3CD-AS2	0.079196	0.354784	0.244948
CLSTN1	0.255041	0.420985	0.322767
CTNNBIP1	0.362044	0.253321	0.369853
AL357140.1	0	0	0
LZIC	0.367762	0.443597	0.323057
NMNAT1	0.0815424	0.127369	0.0739325
RBP7	0.02465	0.0271118	0.11917
UBE4B	0.107538	0.1653	0.089907
KIF1B	0.152047	0.180645	0.14391
AL139424.3	0.000294851	0.00173487	0
AL139424.2	0.000427842	0.00280507	0.00081033
PGD	0.217549	0.238466	0.260593
AL139424.1	0.000381194	0.00174587	0.000227387
CENPS-CORT	0.00792932	0.0023028	0.0214918
CENPS	0.126594	0.128562	0.114313
CORT	0.0358842	0.0111606	0.0262074
DFFA	0.307676	0.318263	0.323978
AL354956.1	2.25e-05	6.34e-05	5.02e-05
PEX14	0.0920917	0.103913	0.127295
CASZ1	0.0140643	0.0174744	0.0460724
AL139423.1	0	0	0.00668671
C1orf127	0.00067069	0.000183177	7.18e-05
TARDBP	0.307507	0.453309	0.326459
AL109811.4	0.000222719	0.0011532	0
MASP2	0.000422931	0.00148246	0.005295
AL109811.3	0.00349253	0.0106188	0.00475105
SRM	1.30557	0.674949	1.44648
EXOSC10	0.199789	0.252812	0.211747
AL109811.1	0.00357297	0.00366549	0.00364553
AL109811.2	0.0334517	0.0358356	0.0486453
MTOR	0.0918574	0.114421	0.131614
MTOR-AS1	1.3e-05	0	7.05e-05
ANGPTL7	0.00207093	0.00030047	0.0102232
UBIAD1	0.108913	0.119085	0.10489
AL031291.1	0	0.000157327	2.74e-05
DISP3	0.00191066	0.010259	0.00183936
LINC01647	2.3e-05	0	3.98e-05
AL031731.1	0	0.0010594	0.000787275
FBXO2	0.00518433	0.0405224	0.0417807
FBXO44	0.0794597	0.208824	0.226995
FBXO6	0.0720059	0.0382973	0.0774838
MAD2L2	0.54022	0.387024	0.672159
DRAXIN	0.0201433	0.00434326	0.0681154
AGTRAP	0.300407	0.475265	0.272348
C1orf167	0.00854616	0.00378758	0.000720246
AL953897.1	0	4.13e-05	0
MTHFR	0.0607988	0.0809162	0.074162
CLCN6	0.0404061	0.0716065	0.0607316
NPPA-AS1	0.00432191	0.00912044	0.00375186
NPPA	0	0	2.45e-05
NPPB	0	6.9e-05	0
KIAA2013	0.221322	0.311962	0.273277
PLOD1	0.673951	0.857904	0.664973
MFN2	0.113496	0.164929	0.156548
MIIP	0.204217	0.163204	0.2272
TNFRSF8	0.014552	0	0.00266364
TNFRSF1B	0.0324177	0.0245161	0.0290689
VPS13D	0.0842326	0.121715	0.0861652
AC243836.1	0	0	0
DHRS3	0.154951	0.139297	0.101294
AC254633.1	0.00383154	0.00504235	0.00137065
AADACL4	0.000273512	7.54e-05	0
AADACL3	0	0	0
C1orf158	0.000669435	0	0.0023872
PRAMEF12	0	0	0
PRAMEF1	0	0	0
LINC01784	0	0	0
PRAMEF11	3.89e-05	0.00153135	0.00014507
HNRNPCL1	0	0	0
PRAMEF2	0	0	0
PRAMEF4	0	0	0
PRAMEF10	0	0	0
PRAMEF7	0	0	0
PRAMEF6	0	0	0
PRAMEF27	0	0	0
HNRNPCL3	0	0	0
PRAMEF25	0	0	0
HNRNPCL2	0	0	0
AC245056.1	0	0	0
PRAMEF26	0	0	0
HNRNPCL4	0	0	0
PRAMEF9	5.56e-05	0	0
PRAMEF13	0	0	0
PRAMEF18	0.000138785	0	0
PRAMEF5	0	0	0
PRAMEF8	0	0	0.000273347
PRAMEF33	0	0	0
PRAMEF15	0	0	0
AC243961.1	0	0	0
PRAMEF14	0	0	0
PRAMEF19	0	0	0
PRAMEF17	0	0	0
PRAMEF20	0	0	0
LRRC38	0.00204933	0.0309851	0.00196029
AL354712.1	0.000135923	0.00238823	0
PDPN	0.235275	0.486419	0.408533
AL359771.1	0	0	0
PRDM2	0.277827	0.243275	0.278883
KAZN	0.157033	0.132769	0.100036
AL357873.1	0.00227227	9.46e-05	0.00196966
KAZN-AS1	0	0	0
TMEM51-AS1	0.00193617	0.026033	0.00208767
TMEM51	0.0531101	0.139281	0.0256374
C1orf195	0	0	0
FHAD1	0.160801	0.0879027	0.0961423
AL031283.2	0.00916748	0.003505	0.021668
AL031283.3	0.000325741	0	0.000900372
AL031283.1	0.000456009	0.00243471	0.000366973
EFHD2	0.479839	0.313534	0.412843
CTRC	9.06e-05	0.00104153	0.000618825
CELA2A	1.76e-05	0	0
CELA2B	2.78e-05	0	0
CASP9	0.0622026	0.0838845	0.0786858
DNAJC16	0.0717014	0.133492	0.113869
AL121992.3	0.000132012	4.42e-05	0.000620127
AGMAT	0.0301221	0.0192166	0.0142199
AL121992.1	0.00337333	0.00705123	0.00671818
DDI2	0.0923371	0.111564	0.11322
RSC1A1	0	0	0
AL121992.2	0.000102628	0	0.000101277
PLEKHM2	0.144501	0.146112	0.217372
AL450998.3	0	0	0
SLC25A34	0.00747133	0.00678486	0.0114891
SLC25A34-AS1	0.0022395	0.000311061	0.00119761
TMEM82	0	0	0
FBLIM1	0.125085	0.260499	0.0699871
UQCRHL	0.0122943	0.0237861	0.0346984
AL450998.2	0.106374	0.18862	0.0992625
SPEN	0.258807	0.343825	0.202416
ZBTB17	0.0848908	0.11499	0.0879565
SRARP	0.000178653	0.00131105	0.000115143
AL355994.3	0	0	0
HSPB7	0.126504	0.125894	0.338751
CLCNKA	0.00169393	0.000213281	0.00121611
CLCNKB	0.00157999	0.0017165	0.0127225
FAM131C	0.0255375	0.0834099	0.0201152
EPHA2	0.180468	0.377759	0.304161
AL451042.2	0.00252067	0.00141444	0.00289851
AL451042.1	0.000391653	0	5.7e-05
ARHGEF19-AS1	0	0	0
ARHGEF19	0.187824	0.166085	0.232625
RSG1	0.0109896	0.0109721	0.00354222
FBXO42	0.0861457	0.175094	0.126952
SZRD1	0.473632	0.332687	0.500012
SPATA21	0.000522461	0.000973018	0.000682321
NECAP2	0.388557	0.368644	0.497021
LINC01772	0.00664075	0.00812082	0.0035495
AL137802.2	0.0259129	0.142137	0.0357067
AL137802.1	0.000323301	0.000281074	0.00022883
LINC01783	0.000230722	0.00182912	0.000198771
NBPF1	0.278238	0.340759	0.360133
AL137798.1	0.000251681	0.00065261	0.000715125
AL137798.2	0	0	0
AL021920.1	0	0.000284829	0
AL021920.3	5.2e-06	1.35e-05	0
CROCC	0.0760684	0.0815754	0.129498
BX284668.1	0	0.00179491	0
BX284668.2	0.000229638	0.000235334	0.00185662
BX284668.5	0.142544	0.0427109	0.516512
BX284668.6	0.036487	0.0493643	0.0651745
MFAP2	0.558087	0.164758	0.651965
AL049569.1	0	0	0
ATP13A2	0.0703099	0.0727657	0.0699696
SDHB	0.615657	0.558902	0.995169
PADI2	0.00112831	0.0159688	6.4e-05
AL590644.1	0.000885764	0.000118214	0.00102428
AL590644.3	0.000369281	0.00019767	0
PADI1	0	0	0
PADI3	6.88e-05	0	0.00023672
PADI4	0.000149877	8.33e-05	0.000196835
PADI6	5.28e-05	0	6.3e-05
AC004824.1	0	0	0
RCC2	0.328134	0.302031	0.318198
ARHGEF10L	0.045826	0.0545136	0.0692992
AL136529.1	0	0	0
ACTL8	0.000545864	0.00133504	0.000760127
AL357509.1	0	0	0
LINC01654	0	0	3.29e-05
IGSF21	0.0185648	0.0303145	0.009633
IGSF21-AS1	0	0	0
AL591896.1	0	0	3.48e-05
KLHDC7A	0	0.000696257	2.99e-05
PAX7	0.0104395	0.00197835	0.00651512
TAS1R2	0	0	0
AL080251.1	0	0	0
ALDH4A1	0.0621452	0.0406895	0.0585489
IFFO2	0.0236407	0.0819365	0.0561822
UBR4	0.191799	0.253756	0.298091
AL035413.1	0.0604857	0.0776064	0.0655734
EMC1	0.203736	0.340532	0.275698
MRTO4	0.447518	0.475682	0.470991
AKR7A3	0.00735585	0.0142555	0.038168
AKR7A2	0.758438	0.52982	0.778417
PQLC2	0.0979415	0.0630371	0.10583
CAPZB	1.35943	0.944697	1.50958
AL031727.2	0	0	9.83e-05
MINOS1	1.72533	1.21069	2.25261
NBL1	0.740449	0.284629	0.446301
MINOS1-NBL1	0	0	0
HTR6	0	0	0.000110137
TMCO4	0.0484118	0.029682	0.0535441
RNF186	0	0	0.000132223
AL391883.1	0	0	3.55e-05
OTUD3	0.0484522	0.0539587	0.0813946
PLA2G2E	0	0	0
PLA2G2A	0.163454	0.00419908	0.326306
PLA2G5	0.10097	0.0055365	0.0122969
PLA2G2D	1.16e-05	0.000713975	0.000142152
PLA2G2F	0	0	0
Z98257.1	2.85e-05	0	0
PLA2G2C	2.15e-05	0.000210058	0.0005973
UBXN10-AS1	0.00233475	0.0137992	0.00781067
UBXN10	0.000377046	0.00255976	0.000969584
LINC01757	0	0	0
Z98257.2	0	0	0
VWA5B1	2.33e-05	0.0020394	0
AL020998.1	0	0	0
LINC01141	1.86e-05	0	0
AL139254.1	0	0	0
AL139254.2	4e-05	4.36e-05	0
AL139254.3	0	0	0
CAMK2N1	0.0885193	0.0363223	0.149503
MUL1	0.161662	0.142495	0.170883
FAM43B	0.00575327	0	0.0537911
CDA	0.0082342	0.00481307	0.0028765
PINK1	0.234957	0.251702	0.383726
PINK1-AS	0.00622306	0.00945294	0.0086531
DDOST	0.833037	1.07124	1.17815
KIF17	0.00203407	0.00594342	0.00640259
SH2D5	6.63e-06	0.00488629	0.000372878
AL663074.1	0	0	0
HP1BP3	1.00566	0.97245	0.907182
EIF4G3	0.278662	0.315054	0.279446
ECE1	0.167521	0.0710523	0.110747
AL031005.1	4.31e-05	7.06e-05	0.000200625
AL031728.1	0.00043189	0.000255987	0.000330875
AL592309.2	0	0	0.000186752
NBPF3	0.0106794	0.0334289	0.0220387
ALPL	1.3114	1.68745	1.39277
AL359815.1	0.011092	0.0134934	0.0116399
RAP1GAP	0.00607408	0.0223614	0.016119
USP48	0.457031	0.386768	0.491167
LDLRAD2	0.00463481	0.0185703	0.00163147
HSPG2	0.600458	0.666366	0.629249
CELA3B	0.000230189	0	3.84e-05
CELA3A	0	0	0
LINC01635	0.00238805	0.0109483	0.00131731
CDC42	1.36574	1.21201	1.53159
AL031281.2	0.00100252	0.00157043	0.00247598
WNT4	0.00505256	0.0189597	0.00339497
ZBTB40	0.0406305	0.0894113	0.0621607
EPHA8	0.00358046	0.000395972	0.000952421
C1QA	0.587565	0.566233	0.298575
C1QC	0.28679	0.253892	0.133561
C1QB	0.498536	0.390859	0.248864
EPHB2	0.118901	0.197813	0.198359
AL512444.1	0	0	0
LACTBL1	0	0	0
TEX46	0.000443705	0.000824833	0.00305926
KDM1A	0.284925	0.412704	0.371747
AL031428.1	0.000661495	0	4.83e-05
LUZP1	0.451526	0.460516	0.474721
HTR1D	0.000103409	0	0.000362434
LINC01355	0.0307373	0.0769425	0.0632237
AL109936.6	0.00016566	0	0.000294394
HNRNPR	1.01173	0.903766	0.875704
ZNF436	0.0359344	0.0721043	0.0702841
ZNF436-AS1	0.130248	0.0997915	0.0818156
AL109936.2	0.00184365	0.00461438	0.00103019
TCEA3	0.566593	0.61658	0.65901
ASAP3	0.0871244	0.122046	0.100569
E2F2	0.0205209	0.00894828	0.0187802
AL021154.1	0.0012782	0.00055033	0.000903374
ID3	2.36613	2.30985	2.77413
MDS2	0.000124612	0	0.000811653
RPL11	3.89417	4.29091	4.30563
ELOA	0.256628	0.231972	0.270818
ELOA-AS1	0.120828	0.202971	0.107532
PITHD1	0.525004	0.38857	0.692058
LYPLA2	0.223835	0.290963	0.455422
GALE	0.166184	0.225407	0.269183
HMGCL	0.258929	0.257373	0.297866
FUCA1	0.175623	0.141839	0.11822
CNR2	0	0.000861398	0.000132343
AL590609.3	0	0	0
PNRC2	0.381255	0.444763	0.307148
SRSF10	0.876224	1.05602	0.958437
AL591178.1	0	0	0
MYOM3	0.0010073	0.00208803	0.000315957
AL591178.2	0	0	0
IL22RA1	0.00100543	0.00185608	0.00106882
IFNLR1	0.00171552	0.00119676	0.00785093
AL590683.1	6.76e-05	0.00102783	0.00192962
AL138902.1	1.25e-05	0	0
GRHL3	0.00202016	0.00673578	0.0224651
STPG1	0.0242564	0.0645285	0.0956444
NIPAL3	0.061178	0.101654	0.157519
RCAN3	0.0705011	0.0668894	0.176398
AL445686.2	0.00252224	0.00207719	0.00824251
NCMAP	5.58e-05	0.00700226	0.000182534
SRRM1	1.20816	1.1463	1.54317
AL445648.1	0	0.00122011	0
CLIC4	0.580362	0.47658	0.461447
RUNX3	0.165776	0.157677	0.248619
AL445471.1	0	0	0
AL445471.2	0.0783093	0.00340956	0.0431798
AL050344.1	0	0	0
AL031432.1	0.000174833	0.0034255	4.64e-05
SYF2	0.7752	0.985137	1.04529
AL031432.5	0.000840019	0.00500816	0.00204877
RSRP1	0.643802	1.13643	0.856639
AL031432.3	0.00768699	0.0075954	0.0190158
RHD	0.00195598	0.0050168	0.00424371
TMEM50A	1.37943	0.951636	1.44881
RHCE	0.0512786	0.041429	0.604369
MACO1	0.279124	0.254361	0.241141
LDLRAP1	0.128937	0.152866	0.201866
AL606491.1	0.00183806	0.0143375	0.00760191
MAN1C1	0.0282073	0.0242232	0.0286397
AL031280.1	0.0123587	0.019965	0.0132434
SELENON	0.26105	0.12094	0.369599
AL020996.2	0.000114912	0	6.85e-05
AL020996.1	0.00913408	0.0144577	0.00723629
MTFR1L	0.252991	0.264724	0.436506
AL020996.3	0	0	0
AUNIP	0.0254609	0.0161663	0.0587504
AL033528.2	0.000275543	0.000164929	6.11e-05
PAQR7	0.0987789	0.101622	0.0773936
STMN1	1.78888	1.66987	2.64838
PAFAH2	0.040805	0.0778555	0.0337266
EXTL1	0.0373151	0.142818	0.00464189
SLC30A2	0.00393236	0.0125619	0.00148715
TRIM63	3.86e-05	0.000677797	0.000274313
PDIK1L	0.045296	0.0444753	0.0696677
FAM110D	0.0912142	0.0140421	0.0195573
C1orf232	2.02e-05	0	6.08e-05
AL391650.1	0.000628952	0.00298085	0.00381319
ZNF593	0.687268	0.642883	1.2573
CNKSR1	0.0030179	0.0104941	0.00569533
CATSPER4	0	0	0
CEP85	0.0587203	0.0542854	0.0777524
SH3BGRL3	1.83941	1.01003	1.90242
UBXN11	0.0695721	0.0682951	0.185839
CD52	0.0706274	0.0574621	0.337243
CRYBG2	0.00217892	0.00017937	0.00384686
ZNF683	0.00418777	0.00139587	0.0105642
LIN28A	0	0.00201868	0
DHDDS	0.143259	0.145928	0.141234
AL513365.2	0	0	0
HMGN2	1.85785	1.87283	2.20947
RPS6KA1	0.0340813	0.0603865	0.0430798
AL512408.1	0.00156123	0.00275841	0.00113593
ARID1A	0.296193	0.315468	0.382488
PIGV	0.0609353	0.0342841	0.022312
ZDHHC18	0.0431351	0.0586482	0.0639178
SFN	0.000961094	0.0146049	0.0021888
AL034380.1	7.18e-05	0	0
GPN2	0.126865	0.109541	0.203622
GPATCH3	0.0567038	0.0513096	0.0557133
NUDC	1.03523	1.00363	1.42329
NR0B2	0.00024157	0	0
KDF1	0	0.00151253	0.00197858
TRNP1	0.0325191	0.0692561	0.0628644
FAM46B	0.0168326	0.00881269	0.0420219
SLC9A1	0.0521478	0.0530175	0.0677987
AL590640.1	0	0	0
WDTC1	0.0438606	0.0753712	0.0817971
TMEM222	0.30074	0.261528	0.432493
SYTL1	0.0224426	0.00497009	0.0825625
MAP3K6	0.0854398	0.0887585	0.15669
FCN3	0.0013541	0	0.00146608
CD164L2	0.000415367	0	0.00038495
GPR3	0.0071915	0.00224507	0.00449997
WASF2	0.953966	0.711436	0.919545
FO393419.2	0	0	0
BX293535.1	0	0.00120736	0
AHDC1	0.152384	0.208918	0.169344
FGR	0.0106908	0.0133833	0.0050668
LINC02574	0.00650333	0.00364752	0.00639094
IFI6	1.79689	0.696376	1.34998
AL445490.1	0.000159895	5.04e-05	0
FAM76A	0.13906	0.188404	0.111338
STX12	0.232021	0.267669	0.195258
PPP1R8	0.203464	0.183342	0.249578
THEMIS2	0.0830233	0.0363433	0.0493394
RPA2	0.499217	0.460773	0.696905
SMPDL3B	0.0158511	0.00186992	0.000276575
AL512288.1	1.22e-05	0	0.000474023
XKR8	0.0517643	0.00841387	0.0811175
EYA3	0.104261	0.120062	0.140323
PTAFR	0.0216901	0.0140893	0.00392072
DNAJC8	1.05267	0.845564	1.15662
ATP5IF1	1.8363	1.76853	2.10406
AL353622.1	0.00799297	0.0389681	0.00815553
AL353622.2	4.8e-05	5.9e-05	0
SESN2	0.0435684	0.0653352	0.0321367
MED18	0.0344722	0.0292347	0.0494584
PHACTR4	0.22729	0.258831	0.294124
RCC1	0.223602	0.295098	0.282747
TRNAU1AP	0.271158	0.341768	0.266643
SNHG12	0.183277	0.529861	0.192928
TAF12	0.599469	0.501002	0.643456
RAB42	0.0673657	0.0469815	0.0464611
LINC01715	0.0201441	0.0309368	0.0177355
AL360012.1	0.00654291	0.0406746	0.00909381
GMEB1	0.0673734	0.0607162	0.0808591
YTHDF2	0.575922	0.571243	0.712861
OPRD1	0.000255511	0.00451867	0.0101017
AL009181.1	0	8.46e-05	5.62e-05
EPB41	0.135771	0.211261	0.234224
TMEM200B	0.0911576	0.0292337	0.117958
AL357500.1	0	0	0
SRSF4	0.565331	0.61537	0.645585
MECR	0.22187	0.216491	0.340013
AL590729.1	0	0	0
PTPRU	0.0523759	0.0467363	0.132475
LINC01756	0	0	0
AC092265.1	0	0	0
AL645944.2	0	0	0
LINC01648	0	0	0
AL137076.1	0	0	0
AL161638.2	0	0	0
AL161638.1	0	0	0
MATN1	0.00312998	0.00635975	0.0067422
MATN1-AS1	0.010494	0.0218289	0.0212704
LAPTM5	0.517328	0.233594	0.305837
AL137027.1	0	0	0
LINC01778	0.00627051	0.00995281	0.00222688
AL445235.1	0	0	0
SDC3	0.168465	0.288888	0.498075
PUM1	0.301673	0.480321	0.395444
NKAIN1	0.00186041	0.00913796	0.00796131
SNRNP40	0.475529	0.428435	0.756387
ZCCHC17	0.58732	0.445788	0.630715
AL451070.1	7.94e-05	0.000146248	7.28e-05
FABP3	0.147545	0.503006	0.293981
SERINC2	0.0671469	0.262242	0.241539
AC114488.1	0	0	0
TINAGL1	0.046663	0.00629545	0.00402488
HCRTR1	0	0	0
PEF1	0.489516	0.364805	0.733673
AC114488.2	0.000749221	0.00088304	0.000926185
AC114488.3	0.0019495	0.00149005	0.00108684
COL16A1	0.75391	0.413	0.959557
ADGRB2	0.0536505	0.042499	0.0704007
AL354919.2	0	0	0
SPOCD1	0.308496	0.0390888	0.0528655
AL354919.1	0.000805352	0.000659946	0.00429296
AL136115.2	0.00144294	0.00336331	0.000412581
PTP4A2	0.963111	0.446088	0.785349
AL136115.1	2.68e-05	0	0
AL136115.3	0	0	0
KHDRBS1	0.867993	0.787682	0.690437
AL445248.1	0.000784974	0.00626062	0.00172656
TMEM39B	0.176086	0.141399	0.181323
KPNA6	0.214956	0.267891	0.300941
TXLNA	0.214321	0.288029	0.354003
CCDC28B	0.382694	0.28441	0.208577
AL049795.1	0.0024616	0.0115424	0.00301045
IQCC	0.030451	0.0327149	0.0277645
DCDC2B	0.000145271	0.000408488	6.94e-05
TMEM234	0.125152	0.0998349	0.192199
EIF3I	1.14609	1.23725	1.42931
FAM167B	0.0129264	0.0163627	0.0195947
LCK	0.0169145	0.00656443	0.0448256
HDAC1	0.284202	0.253508	0.288108
MARCKSL1	0.838742	1.42965	1.10522
AL109945.1	0	0	0
TSSK3	0.00199009	0.00224157	0.00269572
FAM229A	0.059284	0.048896	0.156597
BSDC1	0.22327	0.378411	0.324747
AL033529.1	0	0	5.01e-05
ZBTB8B	0.00131581	0.00535476	0.0149171
ZBTB8A	0.0882914	0.101822	0.118898
ZBTB8OS	0.522907	0.460359	0.789419
RBBP4	0.587367	0.586205	0.551705
SYNC	0.179856	0.170119	0.339426
AC114489.1	0.000820521	5.03e-05	7.78e-05
KIAA1522	0.0128464	0.00945959	0.0230569
YARS	0.328531	0.337201	0.449798
S100PBP	0.113523	0.187507	0.139802
FNDC5	0.009008	0.0049402	0.0189185
HPCA	0.00663259	0.00324877	0.00613366
TMEM54	0.183547	0.0649886	0.108969
RNF19B	0.0527113	0.0534933	0.0484928
AL020995.1	0.000494126	0.00188745	0
AK2	0.776148	0.576022	0.929871
AZIN2	0.0651123	0.0373975	0.0679125
TRIM62	0.00634618	0.0114636	0.00751534
AL662907.3	0.00102447	0.00181735	0.00150965
ZNF362	0.0815098	0.0856095	0.110326
AL513327.3	0.000196658	0.00203375	7.97e-05
A3GALT2	0	0	0
AL513327.1	0.00171869	0.00325005	0.00596455
PHC2	0.244458	0.229507	0.278477
AL513327.2	0.00180941	0.00481761	0.00233838
ZSCAN20	0.00816997	0.0198628	0.00585375
CSMD2	0.00233816	0.00132627	0.0463723
HMGB4	0	0	0
CSMD2-AS1	0	0	0
C1orf94	5.82e-05	0	0.0192904
SMIM12	0.34623	0.272686	0.375301
GJB5	0	0	0
GJB4	0	0	0
AL121988.1	0	0	0
GJB3	0.000220155	0.000365427	0.00263649
GJA4	0.012283	0.00119616	0.0023612
AL122010.1	0	0	0
DLGAP3	0.0042181	0.00428352	0.0279671
AC114490.3	0.00631712	0.0215063	0.0140388
AC114490.2	0.0189119	0.00998483	0.0114018
TMEM35B	0.000888087	0.00247738	0.000246901
ZMYM6	0.0538831	0.0791597	0.0564118
ZMYM1	0.11203	0.122454	0.112931
AL590434.1	0.00119592	0.00290108	0.00102962
SFPQ	1.08578	1.07795	0.934636
ZMYM4	0.17973	0.231528	0.178108
ZMYM4-AS1	2.71e-05	4.88e-05	0.000102096
KIAA0319L	0.0926219	0.211219	0.167956
NCDN	0.0814839	0.0991077	0.112655
AC004865.2	0.0108417	0.0089546	0.00401957
TFAP2E	0.00179432	0.00943633	0.00802929
PSMB2	1.19326	0.977705	1.42358
C1orf216	0.0723809	0.109177	0.0927801
CLSPN	0.352018	0.14573	0.440974
AL354864.1	0.000261742	0.00250909	0.000284714
AGO4	0.04853	0.077788	0.0694515
AGO1	0.0753555	0.102712	0.15425
AL139286.2	0.00110556	0.00379991	0.00108437
AGO3	0.158384	0.232995	0.29841
AL138787.2	0	0	0
TEKT2	0.00261586	0.011984	0.00288025
ADPRHL2	0.314505	0.331008	0.42358
COL8A2	0.166091	0.159305	0.484015
TRAPPC3	0.654169	0.545781	0.875262
MAP7D1	0.400669	0.288583	0.354554
THRAP3	0.810962	0.764674	0.655106
SH3D21	0.0201847	0.0544166	0.0157339
EVA1B	0.659953	0.217742	0.344753
AL591845.1	0.0222506	0.0547004	0.0460311
STK40	0.0887691	0.14353	0.106126
LSM10	0.63836	0.62118	0.83703
OSCP1	0.0389192	0.0800053	0.0889272
MRPS15	0.910983	0.946485	1.20394
CSF3R	0.0103132	0.0134949	0.00491834
AL596257.1	0.00101876	0	0.001253
AC117945.2	0	0	0
AC117945.1	0	0	0
GRIK3	0.00314255	0.00167571	0.00655474
AL031430.1	0.00166738	0.0119467	0.00176523
AL353604.1	0	0	0
LINC01137	0.0496315	0.0342174	0.0147967
ZC3H12A	0.0417643	0.0623533	0.0490618
MEAF6	0.622788	0.667236	0.934613
SNIP1	0.0561182	0.0718797	0.0714619
DNALI1	0.0121832	0.00746994	0.0284046
GNL2	0.349853	0.40927	0.436843
RSPO1	0.00172928	0.000238233	0.00340864
C1orf109	0.124241	0.11623	0.111383
CDCA8	0.259257	0.164313	0.314824
EPHA10	5.08e-05	4.83e-05	0.000221102
MANEAL	0.0153244	0.00334224	0.0144228
AL929472.3	1.09e-05	0	0
YRDC	0.219151	0.180734	0.314894
C1orf122	1.09546	0.61975	0.991544
MTF1	0.0629632	0.0834566	0.0734252
AL929472.2	0.000334455	0.00144545	0.000782147
INPP5B	0.0330178	0.0722742	0.0465983
SF3A3	0.466267	0.427936	0.582713
FHL3	0.370641	0.156237	0.297159
UTP11	0.612381	0.418084	0.707163
POU3F1	0.0335517	0.0490736	0.0177011
AL139158.2	0.00137968	0.000504466	0.00327897
AL139158.3	3e-05	0.000113268	0
LINC01343	0	0	0
LINC01685	0	0	0
AL354702.2	9.74e-05	0	0.000103021
RRAGC	0.274474	0.265736	0.288794
AL139260.1	0.0315601	0.0572268	0.0704501
MYCBP	0.149487	0.0910025	0.174666
AL139260.3	0.000882885	0.000963337	0.000162101
GJA9	0	0	0
RHBDL2	0.624545	0.578403	0.401909
AKIRIN1	0.339814	0.499403	0.482112
NDUFS5	2.09755	2.26575	2.62466
MACF1	0.55136	0.57801	0.433857
AL442071.1	3.35e-05	0.00023162	0
BMP8A	0.00621949	0.0092266	0.000935654
PABPC4	0.413024	0.529869	0.362317
AL365277.1	0	0	0
HEYL	0.0664651	0.0156965	0.0265109
AL035404.2	0.00159409	7.33e-05	2.69e-05
NT5C1A	0.000220199	4.74e-05	7.19e-05
HPCAL4	0.000573764	0.00221444	0.00124939
PPIE	0.538871	0.575559	0.735015
BMP8B	0.336083	0.246524	0.0238191
OXCT2	0.0134874	0.0229924	0.0288593
AL033527.3	0.00355353	0.0095923	0.00365051
AL033527.5	0.00777892	0.0168959	0.00614844
AL033527.4	0	0	0
TRIT1	0.0987624	0.177227	0.221079
MYCL	0.00855399	0.0231524	0.00173019
AL033527.2	0.000893599	4.51e-05	5.86e-05
MFSD2A	0.0560062	0.0298515	0.106984
CAP1	0.933196	0.723627	0.820725
PPT1	0.609019	0.769209	0.470801
RLF	0.141536	0.309394	0.14001
TMCO2	0.000217566	0.000287983	0.000211543
AL050341.2	0.0931524	0.266472	0.159796
ZMPSTE24	0.36965	0.229713	0.356259
COL9A2	0.223538	0.685814	0.370796
SMAP2	0.224388	0.127648	0.167526
AL031985.4	0.000533967	0.000886256	0.000141307
ZFP69B	0.0134827	0.0197088	0.015639
ZFP69	0.0146863	0.0188273	0.0256296
AL603839.3	0.00640875	0.0149534	0.0431547
EXO5	0.0573036	0.0424777	0.0697934
AL603839.1	0	0	0
AL603839.2	0.00140139	0	4.67e-05
ZNF684	0.0554486	0.0448538	0.0625711
RIMS3	0.00455655	0.0185878	0.00616723
AL031289.1	0	0	0
NFYC-AS1	0.0071655	0.0278421	0.0126772
NFYC	0.281314	0.224698	0.383657
KCNQ4	0.00115803	0.00220347	0.000880818
CITED4	0.0770693	0.0701833	0.0903103
AC119677.1	0	0	0
CTPS1	0.206174	0.151713	0.206122
SLFNL1-AS1	0.00266407	0.00242552	0.00107869
SLFNL1	0.000522764	0.00459193	0.00366669
SCMH1	0.0819206	0.153417	0.140566
AC093151.3	0.00336653	0.00800068	0.000108559
FOXO6	0.0119842	0.0207222	0.0360169
AC093151.2	0.00222091	0.00258219	0.00592603
EDN2	0.000819479	0.0948893	0.00195134
HIVEP3	0.0900538	0.0801961	0.0987227
AL445933.2	0	0	0
AC119676.1	0	0	0
GUCA2B	0	0	0
GUCA2A	0	0	0.00039294
FOXJ3	0.15312	0.236253	0.221908
RIMKLA	0.00298284	0.0541098	0.00752985
ZMYND12	0.00522459	0.00324098	0.00852557
PPCS	0.472842	0.338275	0.507068
CCDC30	0.0266052	0.0623526	0.046959
PPIH	0.39989	0.395417	0.873114
AC098484.2	0.00333889	0.00371854	0.00767278
YBX1	2.62154	2.37344	3.06798
CLDN19	0.000923172	3.47e-05	0.00033979
P3H1	0.712875	0.624003	0.985418
C1orf50	0.101726	0.110898	0.214528
AC098484.3	0.000584706	0.00259946	0.00166529
AC098484.1	0	0.000449686	0
TMEM269	0.000642592	0.00216057	0.00103558
SVBP	0.341449	0.262457	0.463579
ERMAP	0.0308527	0.0293731	0.0282172
AL512353.1	0.0200421	0.0123097	0.0217217
ZNF691	0.0516424	0.0799531	0.0841863
SLC2A1	0.12271	0.410633	0.202027
SLC2A1-AS1	0.0112475	0.0311724	0.00999321
AC099795.1	0	0	0
FAM183A	0.000525945	0.000828777	0.00137362
EBNA1BP2	0.676164	0.711394	0.888452
CFAP57	0.00015454	0.00145578	0.00159459
TMEM125	0.000403564	0.00165147	0.00440664
C1orf210	0	0.000138172	3.32e-05
TIE1	0.00936662	0.00104679	0.00397818
MPL	4.54e-05	0.0014978	0
AL139289.2	0.0146631	0.0118933	0.00522527
CDC20	0.589822	0.471648	0.718778
ELOVL1	0.364285	0.300689	0.422171
MED8	0.487415	0.440132	0.751357
AL139289.1	0.0001423	0.00104608	0
SZT2	0.073426	0.122133	0.11153
SZT2-AS1	0.000358376	7.13e-05	0.000934866
HYI	0.295385	0.183901	0.321758
PTPRF	0.193969	0.173817	0.159337
AL451062.3	0.00010362	0.00176184	0.000326815
KDM4A	0.0676121	0.0439874	0.055801
KDM4A-AS1	0.0285132	0.0194179	0.01585
ST3GAL3	0.0921573	0.122315	0.0943667
AL451062.1	0	0	6.13e-05
ARTN	0.00516064	0.00575374	0.0104785
AL357079.1	0.00633685	0.0201747	0.005627
IPO13	0.0739042	0.0694996	0.144963
DPH2	0.130573	0.185794	0.176472
ATP6V0B	1.61075	1.11666	1.51445
B4GALT2	0.21954	0.232462	0.229237
CCDC24	0.0297472	0.0682236	0.0737375
SLC6A9	0.0203453	0.0194376	0.0430509
AL139220.2	0.00683245	0.00656821	0.00498114
KLF17	0.00015416	0.00052021	5.03e-05
KLF18	0	0	0
DMAP1	0.251187	0.263858	0.347203
ERI3	0.63314	0.491597	0.879772
RNF220	0.18278	0.151285	0.234922
TMEM53	0.0680941	0.0473211	0.0780148
C1orf228	0.0044634	0.0683582	0.00940332
KIF2C	0.195492	0.145017	0.269186
AL592166.1	0.00124225	0.00198241	0.000217243
RPS8	3.8217	4.15268	3.99982
BEST4	0.00699842	0.0350227	0.0137643
PLK3	0.121894	0.190945	0.213696
TCTEX1D4	0.00257824	0.000390883	0.000674402
BTBD19	0.0136409	0.0172099	0.0237043
PTCH2	0.0219456	0.0233453	0.0819446
EIF2B3	0.347816	0.324682	0.392677
HECTD3	0.0622919	0.0743694	0.0803069
UROD	0.483582	0.342219	0.599772
ZSWIM5	0.00619766	0.0112188	0.00366571
LINC01144	0.00140285	0.00581057	0.00292959
HPDL	0.0303147	0.0152515	0.0432904
MUTYH	0.102164	0.0933559	0.157379
TOE1	0.102894	0.103549	0.130894
TESK2	0.0197534	0.0480433	0.0154148
CCDC163	0.0142411	0.0299783	0.0159469
MMACHC	0.0308733	0.0507382	0.0326061
PRDX1	1.9882	1.83244	2.39366
AKR1A1	0.935751	0.825659	0.958674
NASP	0.919987	0.981581	1.0019
CCDC17	0.00277557	0.00159244	0.00852132
GPBP1L1	0.199957	0.281244	0.193682
TMEM69	0.150097	0.210659	0.244739
IPP	0.0847392	0.0725961	0.0807419
MAST2	0.0835621	0.0932196	0.128469
PIK3R3	0.0853913	0.0777671	0.0815343
AL358075.4	0	0	0
AL358075.1	0.000177443	0	0.000372703
AL358075.2	0.00754495	0.000399005	0.00291713
TSPAN1	0.00571561	0.00125273	0.0035823
AL672043.1	0	0	0
POMGNT1	0.180452	0.197344	0.228814
LURAP1	0.0332417	0.0213263	0.0267498
RAD54L	0.0235765	0.0306924	0.068208
LRRC41	0.356304	0.343697	0.452477
UQCRH	2.07407	2.38315	2.97224
NSUN4	0.0642816	0.108699	0.0968671
FAAH	0.0291951	0.17512	0.107869
DMBX1	0.00613072	0.00218108	0.00519007
AL136373.1	0.00139298	0	0.00167094
MKNK1-AS1	0.000118627	0.000175062	0
KNCN	0	0	0
MKNK1	0.358575	0.304416	0.584543
MOB3C	0.0776725	0.060393	0.0669387
ATPAF1	0.338116	0.394058	0.461212
TEX38	0.000241091	0.000793539	7.49e-05
EFCAB14-AS1	0	0	0
EFCAB14	0.206746	0.199977	0.210015
CYP4B1	9.92e-05	0.000290945	0
CYP4A11	0	0	0
CYP4X1	0.00186792	0.0145109	0.0233985
CYP4Z1	4.18e-05	7.07e-05	0.00203991
CYP4A22-AS1	0.000344682	0.000577909	9.61e-05
CYP4A22	0	0	0
LINC00853	0.00629946	0.0221202	0.0158021
PDZK1IP1	0.000462758	0.0101083	0.00248307
TAL1	0.0012216	0.00165815	0.00221602
AL135960.1	0	0	0
STIL	0.0396714	0.0367065	0.085868
CMPK1	0.604716	0.640471	0.568515
LINC01389	0.000267959	0.000480595	0
FOXE3	0.00207099	0.00220841	0.0143622
FOXD2-AS1	0.012081	0.00988407	0.0261047
FOXD2	0.0108026	0.00152957	0.0405957
LINC01738	0	0	0
TRABD2B	0.00283382	0.000168149	0.0114858
AL691459.1	0	0	0
AC096541.1	0	0	0
AL356289.1	0	0	0
AL356289.2	0	0	0
AL109659.1	0	0	0
SLC5A9	0.00089668	0	7.59e-05
AL109659.2	0.00118238	0	0.000712434
SPATA6	0.0960758	0.0797116	0.102579
AGBL4	0.00044803	7.94e-05	0.00696546
BEND5	0.102366	0.118374	0.148147
AC099788.1	0	0	0
AL590432.1	0	0	0
ELAVL4	0.00282595	0.0010255	0.00244833
AL592182.2	0	0	0
AL592182.1	0	0	0
AL596275.2	0	0	0
AL592182.3	0	0	0
DMRTA2	0.000304192	0.000328655	0.00771173
FAF1	0.199688	0.189394	0.159853
AL049637.1	0	0	0
CDKN2C	0.432852	0.511832	0.681461
C1orf185	0	0	0.000316078
LINC01562	0.00159825	0.00303482	0.000526118
RNF11	0.281525	0.277339	0.234031
AL162430.2	0	0	0
TTC39A	0.00419826	0.00486326	0.0532347
TTC39A-AS1	2.91e-05	0	0.000372498
EPS15	0.140593	0.2105	0.248814
AC104170.2	8.75e-05	0.00035849	6.56e-05
AC104170.1	8.18e-05	0.000319083	0.00113844
OSBPL9	0.200678	0.24566	0.118839
NRDC	0.50104	0.484351	0.447399
AL050343.1	0.00239433	0.00264528	0.00521036
AL050343.2	0.000667008	0.00113086	0.000121557
RAB3B	0.00453818	0.0071712	0.0104731
TXNDC12	0.57663	0.477182	0.725534
KTI12	0.104507	0.146077	0.105523
AL445685.1	0	0	0.000274401
TXNDC12-AS1	0	0.00011105	0
BTF3L4	0.708856	0.716556	0.813065
ZFYVE9	0.0812448	0.0962419	0.0929238
CC2D1B	0.0240109	0.0740509	0.0378173
AL513218.1	0.000813927	0.000349503	0.00103093
ORC1	0.0204	0.0195561	0.021907
PRPF38A	0.441999	0.544257	0.468682
ZCCHC11	0.381436	0.620676	0.3553
AL591167.1	0.000212031	0.000580535	0.000150012
GPX7	0.649953	0.390308	0.973104
SHISAL2A	0.00471428	0.00500876	0.0227561
COA7	0.1011	0.127335	0.0795252
ZYG11B	0.121098	0.123327	0.13408
ZYG11A	0.000731535	0.000701687	0.0160635
AC099677.4	0	0	0
ECHDC2	0.0882681	0.153493	0.358401
SCP2	0.830265	0.549173	0.686249
PODN	0.0284705	0.019626	0.0148542
AL445183.1	0	0	0
SLC1A7	0.000234831	0	4.71e-05
AL445183.2	6.72e-06	5.6e-05	9.23e-05
CPT2	0.107324	0.109981	0.0710752
AL606760.2	0.00152218	0.00134162	0.00096018
C1orf123	0.689993	0.609671	0.787927
AL606760.3	0.00763892	0.0136125	0.00622688
MAGOH	0.857687	0.803161	1.04754
AL606760.1	0.00866802	0.0119425	0.010146
LRP8	0.0266165	0.0599456	0.0563657
AL355483.4	0	0	0
AL355483.2	0	0	0
AL355483.3	0	0	0
LINC01771	0.000556258	0	0.000165393
AC119428.1	0	0	0
AC119428.2	0.000925951	0.000156657	0.00311501
DMRTB1	0	0	0
GLIS1	0.0308576	0.0400203	0.0564005
NDC1	0.0739251	0.0997536	0.0845742
YIPF1	0.136724	0.0930762	0.143652
DIO1	5.95e-05	0.000117913	0
HSPB11	1.07203	0.757811	1.3103
LRRC42	0.182291	0.163078	0.178936
LDLRAD1	0.00010186	0.00170065	0
TMEM59	1.96279	1.72561	1.82615
TCEANC2	0.0568219	0.0707359	0.0445789
AL357673.1	0.000323401	0.0015762	0.000162104
CDCP2	0.000327922	0	7.32e-05
AL357673.2	0.000266054	8.12e-05	0.00059896
CYB5RL	0.0357383	0.0389541	0.0346465
MRPL37	0.537925	0.474615	0.692669
SSBP3	0.201673	0.208267	0.239935
SSBP3-AS1	0.000361748	0.00289689	0.00013428
AL161644.1	3.1e-05	0	0
AL035415.1	0	0	0
AC099796.1	0	6.19e-05	0
ACOT11	0.0685576	0.0826056	0.0391194
FAM151A	0	0	0
MROH7	0.00658785	0.00786353	0.0031249
MROH7-TTC4	8.6e-05	0.000276878	4.86e-05
TTC4	0.0342009	0.0628815	0.0264825
PARS2	0.0174306	0.0257919	0.0199811
TTC22	0.000216497	0.000104978	0.000523945
AC096536.2	0	0	0
LEXM	0.000295121	2.14e-05	0
DHCR24	0.112232	0.0536724	0.134295
AC096536.3	0	0	6.49e-05
AC096536.1	0.00151682	0.000383224	0.00119256
TMEM61	0.00116029	0.00111395	0.000933802
AL590440.1	0	0	0
BSND	0	0	0
PCSK9	0.000867617	7.75e-05	0.0121546
USP24	0.073771	0.151263	0.114216
MIR4422HG	4.9e-05	0	0
AL603840.1	0.00115776	3.25e-05	0.00114432
LINC01753	0	0	0
LINC01755	0	0	0
AL353681.1	0	0	4.74e-05
AC119674.1	0.00522708	0.00197698	0.00228437
AC119674.2	0.000882467	0.000995915	0.00254544
LINC01767	0.000200188	0	0
PLPP3	0.109988	0.0403895	0.0413943
PRKAA2	0.00235416	0.110308	0.0234905
FYB2	8.65e-05	0.00140226	0.00189214
AL360295.1	0	0	0
C8A	0.000262088	0.000159177	0.000203443
C8B	7.56e-06	0.0635765	0
AL161740.1	0	0	0
DAB1	0.0012433	0.189867	0.00309889
AL390243.1	0	0	0
DAB1-AS1	3.21e-05	0	7.89e-05
AL445193.2	0	0	0
OMA1	0.0878573	0.112202	0.0640257
TACSTD2	0.00299416	0.00468357	0.0307499
MYSM1	0.132312	0.261482	0.166946
AL136985.3	0	0.00209964	0
JUN	2.18967	2.82275	2.28529
LINC01135	0.000208997	0.000278471	6.76e-05
AL136985.2	0.000602556	0.00010885	5.02e-05
AL136985.1	0	0	0
AC105277.1	0.00928365	0.00344664	0.00615825
LINC01358	0.00556797	0.00085198	0.00389659
AL592431.2	0	0	0
AL592431.1	0	0	0
AC093424.1	0.00314968	0.000206353	0.00106768
FGGY	0.0845265	0.0639617	0.169092
AL035416.1	0	0	0
HOOK1	0.000914832	0.0112164	0.0238827
CYP2J2	0.00155111	0.00724917	0.0159753
C1orf87	1.29e-05	0	6.83e-05
AC097066.1	0	0	0
LINC01748	0.000487029	0	7.8e-05
AC099792.1	0.000918248	0.000392409	8.12e-05
NFIA	0.278181	0.0905439	0.306694
NFIA-AS2	0.00185237	0.00133528	0.000651671
AC099791.3	0	0	0
TM2D1	0.520765	0.450624	0.48987
AC099791.2	0.0209139	0.0129757	0.0255795
PATJ	0.06781	0.102471	0.0470575
L1TD1	0.00399718	0.00077003	0.000221431
KANK4	0.0146472	0.00556269	0.0139896
USP1	0.571623	0.410589	0.407319
DOCK7	0.182711	0.218682	0.187464
ANGPTL3	0	0.000748271	0
AC103923.1	0.00106449	0.00340843	0.000398956
ATG4C	0.13073	0.128907	0.103236
AC099794.1	0.000331217	8.4e-05	0.000115285
LINC01739	2.08e-05	0	0
AL162400.1	0	0	0
AL162400.2	0	0	0
AC096543.1	0	0	0
AC096543.2	0	0	0
FOXD3-AS1	0.0041649	0.0025687	0.0286245
FOXD3	0.00201202	0.0024168	0.00507338
ALG6	0.122216	0.090559	0.120344
ITGB3BP	0.429082	0.324354	0.630965
EFCAB7	0.0471287	0.0714252	0.0437944
PGM1	0.264259	0.265347	0.271373
ROR1	0.0498048	0.0390731	0.0234805
ROR1-AS1	5.2e-06	0	0.00121665
AL445205.1	0	0	0
UBE2U	0.00178812	0.00405689	0.000882972
CACHD1	0.0289701	0.0393559	0.0514877
RAVER2	0.0374221	0.065229	0.0686017
JAK1	0.556191	0.370644	0.400153
AL357078.3	0.000608514	0.000397023	0.000216675
AL357078.1	5.29e-05	0.00111578	3.99e-05
AK4	0.101985	0.328981	0.272244
DNAJC6	0.00387787	0.0134047	0.010022
AL139294.1	0	0	0
LEPROT	0.720638	0.51173	0.401702
LEPR	0.0396328	0.0251076	0.0215597
AL513493.1	0	0	0
PDE4B	0.0422108	0.0335289	0.0381169
AL590783.1	0	0	0
SGIP1	0.0196321	0.00478248	0.00638363
AL139147.1	0.000670961	0	0.00016639
TCTEX1D1	0.00853931	0.00836506	0.00144685
INSL5	0.000237901	0.000956422	0.0043134
WDR78	0.0242353	0.0407787	0.0334064
AL592161.1	0	0.00016744	0
MIER1	0.42446	0.304347	0.264025
SLC35D1	0.0801812	0.191014	0.0866608
C1orf141	7.31e-05	0.000701903	3.89e-05
IL23R	0.000436322	0.00267103	0.000176672
IL12RB2	0.00602157	0.00440594	0.0169564
SERBP1	1.69479	1.67416	1.62991
LINC01702	0	0	0
GADD45A	0.516866	0.748557	0.493042
GNG12	0.168622	0.131963	0.183827
GNG12-AS1	0.00198068	0.00597166	0.000476504
DIRAS3	0.0419036	0.128302	0.0201831
WLS	0.491854	0.632568	0.486939
RPE65	0.00209135	0.000702853	0.000400406
DEPDC1	0.362752	0.223861	0.367904
AL138789.1	0	0	0
DEPDC1-AS1	0.00375293	0.00336118	0.00457779
AL035412.1	0.000556836	3.55e-05	0.00209083
AL033530.1	0.00377919	0.00297547	0.002871
AL691520.1	0	0	0
LINC01707	0	0	0
AL512271.1	0	0	0
LINC01758	0	0	0
LRRC7	0.00621405	0.0160956	0.0156444
AL158840.1	1.03e-05	0.000124147	0.0003841
LRRC40	0.137395	0.138872	0.0970555
SRSF11	1.30555	1.35542	1.51179
AL353771.1	0	0	0
ANKRD13C	0.095641	0.148104	0.091391
HHLA3	0.120255	0.195585	0.17365
AL158839.1	0	0.000479471	0
CTH	0.0466139	0.109906	0.0576794
AL354872.2	0.00209942	0.00271711	0.0010631
LINC01788	0.00962878	0.00117581	0
AL513285.1	0	0	0
PTGER3	0.00450775	0.0058375	0.00525837
AL031429.1	0.00150436	0	0.00183284
ZRANB2-AS1	0.00103082	0.000115829	0.000169266
ZRANB2	0.87069	1.14136	0.912536
NEGR1	0.0407116	0.166703	0.0152552
AL354949.1	0	0	0
AL583808.1	0.000119221	0	0
AL583808.2	0	4.76e-05	0
LINC01360	1.04e-05	0	0
LINC02238	0	0	0
LRRIQ3	0.0207164	0.0133396	0.00866161
FPGT	0.0890596	0.0905541	0.08246
FPGT-TNNI3K	0.00764808	0.0215364	0.00325207
TNNI3K	0.00147149	0.00956753	0.00542139
AC093158.1	0.000340706	0.0033175	0.000352866
AC105271.1	6.91e-05	0.000299715	0.000372374
LRRC53	0.000270504	0.00224441	4.99e-05
ERICH3	0.00197224	0.0064206	0.00144356
ERICH3-AS1	0	0	0
AC135803.1	0.00353755	0.00373303	0.00452975
CRYZ	0.162658	0.172952	0.117264
TYW3	0.387375	0.35528	0.29717
AC133865.1	0	0	0
AC099786.3	0	0	0.000985559
AC099786.1	0.000241408	0	0.0012641
LHX8	0.0020165	1.82e-05	0.0266568
AC099786.2	0	0	0.00241845
SLC44A5	0.0602983	0.023325	0.0100038
AL357314.1	0	0	0
ACADM	0.503672	0.396881	0.3286
RABGGTB	0.302345	0.47227	0.418732
MSH4	0.000341761	9.61e-05	0.00105153
ASB17	0	0	0
AC092813.1	0	0	0
AC092813.2	0	0	5.07e-05
ST6GALNAC3	0.0139404	0.0345651	0.0195466
AC104458.1	0.000148324	0.000145319	0
LINC02567	0	0	0
ST6GALNAC5	0.00246231	0.0113455	0.00425878
AL035409.1	0	0	0
PIGK	0.433316	0.253676	0.34967
AK5	0.205527	0.0696519	0.157
AC095030.1	0.000380527	0.000219889	0.000344622
AC118549.1	0.199406	0.301153	0.164258
USP33	0.20165	0.238085	0.214758
MIGA1	0.154568	0.225325	0.169189
NEXN-AS1	0.0183135	0.0176824	0.00769365
NEXN	0.335867	0.36027	0.310174
FUBP1	0.340406	0.430726	0.28381
DNAJB4	0.300106	0.607375	0.236729
GIPC2	0.0031729	0.001336	0.00295344
AC103591.3	0.0775661	0.417684	0.150841
PTGFR	0.116158	0.203658	0.0509789
IFI44L	0.473736	0.040778	0.100805
IFI44	0.441724	0.0960845	0.288621
ADGRL4	0.0247443	0.00498463	0.00516107
AL353651.2	0	0	0
AL353651.1	0	0	0
AL353651.3	0.000423398	0	0.00129084
AC099671.1	0	0	0
AC098657.2	0	0.00114731	0
AL606519.1	0	0	0
AL136234.1	0	0	0
LINC01781	0.00035011	0	0.00243089
AC093154.1	0	0	0
ADGRL2	0.0877294	0.111537	0.0942275
AL138799.4	0	0	0
AC117944.1	0.00136265	0.00152566	0.000232551
AC093580.1	0	0	0
LINC01362	9.94e-06	4.45e-05	0
LINC01361	0.000105617	0	0.00051771
LINC01712	0	0	7.14e-05
LINC01725	0.000881615	0.00207868	0.00663715
AL035706.1	6.25e-05	4.47e-05	0
TTLL7	0.0750635	0.320971	0.114619
AC104454.2	0	0	7.46e-05
AL359504.2	0.0984676	0.574965	0.290842
PRKACB	0.138773	0.149489	0.119429
SAMD13	0.00575727	0.00546568	0.0088929
DNASE2B	0.000919868	0	5.42e-05
AL844170.1	0	0.00102058	0
RPF1	0.344049	0.351098	0.432906
GNG5	1.30833	1.27833	1.59501
SPATA1	0.0270203	0.0522575	0.0390489
CTBS	0.228998	0.235919	0.195166
AL359762.2	0	0	0
LINC01555	0	0	0
SSX2IP	0.0403942	0.085469	0.0598386
AC104169.1	0	0	0
LPAR3	0.0198814	0.0122076	0.0518595
MCOLN2	0.0106939	0.120325	0.00811938
WDR63	0.00494359	0.000634464	0.00385728
MCOLN3	0.0118565	0.0155436	0.0693501
SYDE2	0.0418369	0.11061	0.0640535
C1orf52	0.342327	0.447732	0.487488
BCL10	0.156982	0.150323	0.113487
AL078459.1	0.00142256	0.00731871	0.000947923
DDAH1	0.0956635	0.0433594	0.0693649
AL360219.1	0.00085761	0	0.00108006
AC092807.3	0.062877	0.0315747	0.0683471
AC092807.2	0.00143172	0.0054251	0.00123208
CYR61	0.998646	2.45327	1.13845
AC092807.1	0	0	3.24e-05
ZNHIT6	0.253834	0.237991	0.225759
COL24A1	0.0755642	0.14771	0.0634052
AL136382.1	0.00189185	0.00152454	0.00316377
ODF2L	0.578384	0.46131	0.549479
CLCA2	0.00082733	0.00010541	0.0220197
CLCA1	0	0	0
CLCA4	0	0	0
AL356270.1	0	0.000456526	0
AL049597.2	0.0138899	0.0180503	0.0170774
SH3GLB1	0.735894	0.718751	0.840882
AL355981.1	0	0	0
SELENOF	1.05642	0.951276	0.83533
HS2ST1	0.119612	0.137613	0.15995
AL121989.1	6.86e-05	3.57e-05	0
AC093155.3	0.00113995	0.00247256	0.0355406
LINC01140	0.00792836	0.0162998	0.0493473
AC099062.1	0.000833721	6.42e-05	6.65e-05
LMO4	0.816835	0.971458	1.25582
LINC01364	0	3.68e-05	0
PKN2-AS1	0.00384084	0.00617856	0.0053968
PKN2	0.436109	0.55245	0.455354
GTF2B	0.310349	0.370305	0.342658
KYAT3	0.210592	0.148537	0.175837
RBMXL1	0.0784502	0.111036	0.0853497
GBP3	0.0848495	0.014047	0.041136
GBP1	0.292023	0.0358888	0.170387
GBP2	0.13692	0.0225944	0.0698501
GBP7	6.84e-06	0	4.08e-05
GBP4	0.0111601	0.00387098	0.0171661
AC099063.4	0.000169749	0.000144139	0.00319798
GBP5	0.023877	0.00394464	0.0200986
AC099063.1	0	0	0
GBP6	9.34e-05	0	5.69e-05
LRRC8B	0.0187696	0.0506271	0.0436365
LRRC8C-DT	0.0104978	0.0256789	0.016203
LRRC8C	0.0200528	0.0288249	0.0227447
AC093423.3	0	0	0
AC099568.2	0.00130039	8.17e-05	0.000354356
LRRC8D	0.0211499	0.0482627	0.0332849
AL391497.1	7.23e-05	0	0
ZNF326	0.442177	0.337835	0.290203
AC092783.1	0	0	0
BARHL2	0.000146017	0.000617548	0.000939795
LINC01763	0.000282892	0.00322122	0.00148322
AC091614.1	0	0	0
ZNF644	0.371608	0.408161	0.299977
HFM1	0.00428688	0.0084692	0.00489583
CDC7	0.0683422	0.0704331	0.0529962
TGFBR3	0.0381822	0.00767654	0.0214018
BRDT	0	0	0
EPHX4	0.00300977	0.00376013	0.00268482
SETSIP	1.83e-05	0	0.000132716
BTBD8	0.0217883	0.0738625	0.0113729
AC104836.1	0.00073173	0.000294998	0.000100049
C1orf146	0	0.000115436	0
GLMN	0.10567	0.11722	0.1441
RPAP2	0.291052	0.351842	0.309054
GFI1	0.00410096	0.00189525	0.00649233
EVI5	0.247345	0.119158	0.12453
RPL5	3.26921	3.65035	3.11756
FAM69A	0.0780874	0.0192801	0.0506524
MTF2	0.263678	0.309732	0.304196
TMED5	0.252561	0.297788	0.259952
CCDC18	0.156108	0.105408	0.175611
DR1	0.287641	0.302402	0.303167
FNBP1L	0.0835997	0.218132	0.175955
BCAR3	0.0638311	0.0134312	0.0291154
AL109613.1	0	0	0
DNTTIP2	0.389828	0.383744	0.280587
GCLM	0.108268	0.120223	0.131397
ABCA4	0.00753573	0	0.00187876
AC093579.1	0	0	0
ARHGAP29	0.0449092	0.00957326	0.0213866
AC097059.1	4.02e-05	0.000728773	3.03e-05
AC097059.2	0	0	0
ABCD3	0.142708	0.167461	0.171022
F3	0.0776507	0.0645654	0.0564749
AC093117.1	0.000202497	0	0.000314658
SLC44A3	0.100615	0.0176623	0.0364363
CNN3	1.22603	0.977867	1.00183
AC105942.1	0.0589008	0.0257771	0.0226532
ALG14	0.281715	0.16448	0.177106
AC095033.1	0.000226137	0	0.000166538
TMEM56	0.0167415	0.044105	0.0193935
TMEM56-RWDD3	0.00357586	0.00338578	0.00358108
AC092802.1	0.00431136	0.0123489	0.00542179
RWDD3	0.0100174	0.0163733	0.00982823
AC092802.2	0	0	0
LINC01760	0	0	0
LINC01650	0	0	0
AL445218.1	0	0	0
LINC01761	0	0	0
AL356479.1	0	0	0.000933199
AL683887.1	0.000494953	4.43e-05	3.08e-05
AC099566.1	0.000317298	0.00107046	0
LINC01787	0	0	0
PTBP2	0.200173	0.328235	0.19694
DPYD	0.0658825	0.0664913	0.0376217
DPYD-AS1	0	0	8.08e-05
DPYD-AS2	0	0	0
MIR137HG	0.000579626	0.000129163	0.000749303
BX005019.1	0	0.00119406	0.000285004
LINC01776	0.000105558	4.73e-05	0.00054361
SNX7	0.715693	0.356644	0.671726
PLPPR5	0.0045395	0.00568886	0.0324037
AL445433.2	0	0	3.42e-05
PLPPR4	0.0270153	0.0152743	0.0212646
LINC01708	0	0	0
PALMD	0.27753	0.039837	0.135348
FRRS1	0.009741	0.0246556	0.00783744
AGL	0.168738	0.241036	0.246637
AC118553.1	0.0128812	0.00737184	0.0062969
SLC35A3	0.105547	0.147231	0.0959254
AC118553.2	0.00405421	0.00530614	0.00254914
MFSD14A	0.0327728	0.0274258	0.0276253
AC093019.2	0	0	0
SASS6	0.148381	0.1473	0.163121
TRMT13	0.181321	0.2888	0.175896
LRRC39	0.00384166	0.0103497	0.000976463
DBT	0.105938	0.121222	0.0729732
RTCA-AS1	0.00510895	0.0075153	0.0061126
RTCA	0.268215	0.261838	0.306149
AC104457.2	0	0	0
CDC14A	0.0341099	0.041989	0.0299525
AL589990.1	0	0	0
GPR88	0.00648067	0.0141016	0.0106709
LINC01349	0.000427788	9.29e-05	0.000597999
VCAM1	0.189385	0.0133138	0.0540209
EXTL2	0.426959	0.262378	0.423599
AC104506.1	0.0297383	0.134506	0.0597577
SLC30A7	0.153961	0.188091	0.205451
DPH5	0.227706	0.260291	0.173702
AC093157.2	0.00319244	0.000337171	0.000265486
AC093157.1	0.208368	0.174471	0.192965
AL109741.1	0.0118277	0.00202774	0.00167977
S1PR1	0.0737922	0.0400576	0.0805237
LINC01307	7.46e-05	0	0.000221984
LINC01709	4.24e-05	6.98e-05	0
OLFM3	0.0222238	0	0.0419188
AC114485.1	0.000417062	0	3.27e-05
AC099567.1	0	0	0
COL11A1	1.95308	3.31705	0.760358
AC095032.2	3.26e-05	0.000363055	8e-05
RNPC3	0.130307	0.164599	0.165898
AMY2B	0.00608606	0.0094453	0.00339449
AMY2A	0	0	5.55e-05
AMY1A	0	0	0
AMY1B	0	0	0
AMY1C	0	0	0
LINC01676	0	0	0
LINC01677	0	8.94e-05	0
AL355306.2	0.000139696	0.000111614	0
LINC01661	0	0	0
PRMT6	0.0882868	0.0715958	0.0904449
NTNG1	0.0611323	0.0355061	0.060714
VAV3	0.0504826	0.181412	0.0121799
VAV3-AS1	0.000632145	0.00187786	6.54e-05
AL390036.1	0.0037353	0.00356975	0.0016161
SLC25A24	0.189219	0.277767	0.17083
AL359258.2	0.0190957	0.0501912	0.0251939
NBPF4	0	0	8.89e-05
AL359258.1	0	0	0
AL390038.1	0	0	0
NBPF6	1.56e-05	0	3.48e-05
FAM102B	0.0405453	0.032669	0.0486306
HENMT1	0.171146	0.11973	0.176425
PRPF38B	0.704056	0.639418	0.692285
FNDC7	0.00042354	0.0010747	0.000118706
AL591719.2	0	0	0
STXBP3	0.209224	0.297973	0.204642
AKNAD1	0.0321973	0.0626714	0.0208695
AL449266.1	0.00150471	0.00168959	0.000241034
SPATA42	0.010049	0.00529891	0.00182276
GPSM2	0.282	0.652652	0.3034
CLCC1	0.14759	0.201232	0.143132
WDR47	0.0420436	0.0717246	0.060944
TAF13	0.146796	0.174478	0.185449
AL356488.3	0.0435685	0.0657649	0.0443947
TMEM167B	0.262972	0.252122	0.214553
AL356488.2	0.00823975	0.0049768	0.00909393
C1orf194	0.000782193	0.00041027	0.00125879
KIAA1324	0.00533728	0.000755248	0.00877736
SARS	0.638137	0.714063	0.647738
CELSR2	0.00554896	0.0131012	0.00951353
PSRC1	0.15082	0.120441	0.290761
MYBPHL	0.000295736	0	0.000172586
SORT1	0.128328	0.0794835	0.0314443
PSMA5	0.925739	0.795409	1.052
SYPL2	0.000273477	0.00277086	0.0019024
ATXN7L2	0.0168302	0.0273204	0.0224271
CYB561D1	0.0210117	0.0167574	0.0149072
AMIGO1	0.00627082	0.00193901	0.00396196
GPR61	0.000854234	0.00253421	0.00243111
AL355310.3	0	0.000947638	0
GNAI3	0.559406	0.430864	0.558694
GNAT2	0.000277994	0.000295563	0.00014087
AMPD2	0.161293	0.304165	0.268811
AL355310.2	2.72e-05	0	5.1e-05
GSTM4	0.256781	0.0508102	0.39075
GSTM2	0.0208006	0.025985	0.0386896
GSTM1	0.0050205	0	0.00182966
AC000032.1	0.00128348	0	0.000375358
GSTM5	0.0184131	0.00168744	0.00114254
AL158847.1	0	3.78e-05	0
GSTM3	0.792452	0.95329	1.1164
EPS8L3	0.000257328	0.00833696	2.5e-05
LINC01768	0	0	8.84e-05
AL450468.1	0	0	0
AL450468.2	6.43e-05	0	0
CSF1	0.283865	0.0405165	0.10112
AHCYL1	0.589201	0.443562	0.412735
STRIP1	0.0839947	0.141507	0.118387
AL160006.1	0.0124406	0.0228288	0.0167644
ALX3	0.0215872	0.170289	0.0834509
LINC01397	2.4e-05	0	0
UBL4B	0.000186587	0.000451517	0.00069672
SLC6A17	0.000739056	0.000445454	0.000872359
AL355990.1	0	0	0
AL355990.2	0	0	0
KCNC4-AS1	0.000290659	7.82e-05	0.0002661
KCNC4	0.0141434	0.0113728	0.0182989
RBM15-AS1	0.00040608	0.00050066	0.00179313
RBM15	0.0619043	0.1451	0.0865067
SLC16A4	0.0500989	0.0746153	0.0231875
AL355488.1	0.015839	0.0324693	0.0457372
LAMTOR5	1.39409	1.19273	1.68205
PROK1	0.000151311	0.000384932	0
AL358215.1	0	0	0
AL358215.2	0	0	0
CYMP-AS1	0	0	0
KCNA10	0	0	0
KCNA2	0.00116315	0.00123673	0.00336598
AL365361.1	0.00126502	0	0.00435697
KCNA3	0.000586745	0.000216635	0.00509035
CD53	0.108636	0.0426222	0.0879289
AL360270.1	0.000216768	0.00376148	4.67e-05
LRIF1	0.227593	0.268584	0.195826
AL360270.3	0.00464256	0.0110887	0.0144102
DRAM2	0.375334	0.469794	0.422406
CEPT1	0.127535	0.191746	0.114327
AL355816.1	0	0	0
AL355816.2	0.00350347	0.0134242	0.00731557
DENND2D	0.0197123	0.0171465	0.04341
CHI3L2	0.0616623	0.123449	0.0562149
CHIA	0	0.000923461	0
AL356387.1	0	0	0
PIFO	0.00648342	0.0501329	0.0243582
OVGP1	0.00362881	0.0421295	0.00582623
WDR77	0.256461	0.296572	0.340792
ATP5PB	1.22432	1.11417	1.40382
C1orf162	0.0499959	0.0748968	0.0633284
TMIGD3	0.0264458	0.025089	0.0117644
ADORA3	0.00854207	0.0150193	0.00218083
RAP1A	0.490237	0.339463	0.465816
LINC01160	0.000475806	0.00110492	0.000124889
FAM212B	0	3.13e-05	0.000202664
FAM212B.1	0	0	0
DDX20	0.0674839	0.0884386	0.0937506
KCND3	0.00694098	0.0118569	0.00592244
KCND3-AS1	0	0	0
LINC01750	0.00196997	0.0020884	0.00254439
AL445426.1	0	0	0
CTTNBP2NL	0.17657	0.109479	0.116965
WNT2B	0.0692296	0.0371576	0.0498743
AL354760.1	0.00236717	0.00116214	0.00484284
ST7L	0.159198	0.183821	0.147021
CAPZA1	0.718517	0.573874	0.546695
MOV10	0.124614	0.176653	0.116133
AL603832.1	0.000874106	0.000422879	0.00128685
RHOC	1.6439	1.01978	1.34536
AL603832.3	0	0	0
PPM1J	0.00988354	0.0153259	0.00892153
AL603832.2	0.000872404	0.000691535	4.83e-05
FAM19A3	0.00187889	0.000214481	0.0073956
LINC01356	0.0015457	0.00505017	0.00172957
AL390729.1	0.0198366	0.00891032	0.00699727
SLC16A1	0.309078	0.649091	0.30795
SLC16A1-AS1	0.129463	0.187903	0.186203
AL357055.3	0.0107159	0.0384294	0.00957971
LRIG2	0.0603903	0.146448	0.10053
MAGI3	0.0340652	0.0571911	0.0619278
PHTF1	0.14316	0.190125	0.105528
RSBN1	0.253746	0.322935	0.227118
AL137856.1	0.000553597	0.000134951	0.00011205
PTPN22	0.0481105	0.0176274	0.017126
AP4B1-AS1	0.00110687	0.00654151	0.00372518
BCL2L15	0.00108428	0.000690988	0.00424971
AP4B1	0.0689054	0.118877	0.128361
DCLRE1B	0.0540735	0.0384383	0.0600803
HIPK1-AS1	0.016951	0.0484902	0.00888471
HIPK1	0.285574	0.282165	0.325912
OLFML3	1.26625	0.382024	0.997212
SYT6	0.00433398	0.0626557	0.0273867
AL121999.1	0	0	0
TRIM33	0.224352	0.34414	0.32691
BCAS2	0.578879	0.645766	0.702573
DENND2C	0.0735467	0.0754123	0.0626154
AMPD1	0.000235517	0	7.49e-05
NRAS	0.198265	0.253574	0.214414
CSDE1	0.84564	1.01017	0.723047
SIKE1	0.368129	0.430283	0.553637
SYCP1	6.19e-05	0.0102654	0.0084663
TSHB	0	0	0
TSPAN2	0.0703484	0.0851213	0.10197
LINC01765	0.000353381	0.000664814	5.21e-05
AL512638.2	0.00075678	0	0.000571218
NGF	0.0174444	0.115665	0.134816
VANGL1	0.0743798	0.0904688	0.105647
CASQ2	0.00191276	0	0.00149069
NHLH2	0.0197667	0.0339959	0.0070319
LINC01649	0	3.75e-05	0
SLC22A15	0.0176545	0.0309112	0.0343342
AL365318.1	0	0	0
MAB21L3	0.000518319	0.00148213	0.000435747
LINC01779	0.00149759	0.000427606	3.02e-05
ATP1A1	0.647585	0.845018	0.557876
LINC01762	0.000960525	0.000244613	0.000124585
AL136376.1	0	0	0
AL390066.1	0.00199281	0.00129776	6.87e-05
CD58	0.350278	0.117281	0.112823
IGSF3	0.096505	0.12277	0.0825986
C1orf137	0	0	0
CD2	0.0333896	0.0132767	0.137468
AL157904.1	0.00258694	0.000456677	0.0042386
PTGFRN	0.13426	0.0986237	0.213471
CD101	0.000465424	0.000141489	0.00518886
AL445231.1	0.000917819	9.76e-05	0.000450272
TTF2	0.111984	0.141697	0.118703
TRIM45	0.0305297	0.068157	0.0534991
VTCN1	0.00306213	0.0252463	0.000391352
LINC01525	0	0	0
AL358072.1	0.00295739	0.00227399	0.00241127
MAN1A2	0.456835	0.34978	0.308147
AL157902.1	0	0	3.3e-05
FAM46C	0.0305739	0.121021	0.0316711
GDAP2	0.0569254	0.09904	0.0684912
WDR3	0.20515	0.206417	0.159934
SPAG17	0.0163036	6.97e-05	0.00891421
TBX15	0.0683513	0.0715862	0.0771297
AL139420.1	0.000111084	0.00036554	0.000864504
AL139420.2	0	0	0
WARS2	0.108838	0.134106	0.0830978
WARS2-IT1	0.00117513	0.00178402	0.000204496
AL359915.2	0.0265081	0.0632735	0.0111388
AL359915.1	0	0	0
LINC01780	0.00022711	0.00013429	0.000219844
HAO2	0.000254263	0.000207293	0.000274233
HSD3B2	4.62e-05	0.000102265	0
HSD3B1	0	0	0
ZNF697	0.0216935	0.0106033	0.0172481
PHGDH	0.615171	0.745359	0.715441
HMGCS2	0	0	0
REG4	0.00108566	3.49e-05	0.00115188
ADAM30	0	0.00106232	3.96e-05
NOTCH2	0.409663	0.441018	0.443378
AC245008.1	0.00118906	0.00137217	0.000802204
SEC22B	0.590767	0.484457	0.490221
NBPF26	0.0993504	0.0571787	0.0842641
PPIAL4A	0	0	0
LINC00623	0.125143	0.404816	0.238611
FCGR1B	0.0123038	0.00634692	0.0049679
AC244453.3	0.000202138	0	0.00126808
AC244453.2	0.000924022	0.0235133	0.00209035
AC244453.1	0	6.55e-05	0
FAM72B	0.0485904	0.0190197	0.0261882
SRGAP2C	0.187691	0.230688	0.267446
SRGAP2-AS1	0	0.00155117	0.0011487
AC244021.1	0.00633025	0.00469505	0.0296968
AC244021.2	1.75e-05	9.73e-05	0
AL592494.1	0.000187316	8.03e-05	0
AL592494.3	0.00752955	0.0135547	0.00649081
LINC01691	0	0	0
AC239859.3	0	0	0
AC239800.2	0.00179937	0.0182228	0.00325331
AC239800.3	0.0234173	0.0343671	0.0468353
AC239798.2	0.000342341	0.0308341	0.00295563
AC246680.1	0	0	0
HIST2H3PS2	0.000148376	0.00397353	0.000111261
FAM72C	0.0127482	0.0228809	0.00679357
AC245595.1	0.209698	0.56134	0.801606
PPIAL4E	2.15e-05	0	0
AC246785.3	0.00814103	0.0352852	0.0387239
NBPF15	0.125642	0.154616	0.159501
PPIAL4F	0	0	0
LINC01632	0.00060042	0.0650898	0.0470951
FP700111.1	0.0126628	0.00319782	0.00104692
SRGAP2B	0.180745	0.194206	0.161591
FAM72D	0.0211005	0.0419026	0.0165808
PPIAL4D	0	0	0
AC245014.3	0.0140254	0.0498764	0.0466353
AC245014.1	0.00153766	0.0144711	0.00268648
NBPF20	0.0653335	0.0427029	0.0412768
GPR89A	0.187325	0.148746	0.157783
PDZK1	0.00126283	0.00577345	0.000607748
CD160	0.00299747	0.0073286	0.00375415
RNF115	0.321101	0.283622	0.219095
POLR3C	0.0966956	0.0781737	0.0865719
NUDT17	0.0271289	0.0364994	0.0130839
PIAS3	0.147567	0.155375	0.122532
ANKRD35	0.222482	0.109752	0.132355
ITGA10	0.482877	0.459353	0.232358
AC243547.1	0.000214523	0.00024992	1.96e-05
PEX11B	0.10881	0.0763737	0.0931452
RBM8A	1.4103	1.3534	1.46305
LIX1L-AS1	0.00498855	0.0115504	0.00279345
AC243547.3	2.02e-05	0	0
LIX1L	0.242984	0.132479	0.16721
ANKRD34A	0.0143234	0.00640385	0.00597012
AC243547.2	0.000196276	0	0.000350397
POLR3GL	0.64161	0.438123	0.376697
TXNIP	0.596134	0.354497	0.320544
HFE2	0	0	7.89e-05
LINC01719	0.00458931	0.00721115	0.000211973
NBPF10	0.0591139	0.0172847	0.0150341
AC239799.1	0.000404415	0.000151992	0
NOTCH2NL	0.0951215	0.0628757	0.0408827
AC239799.2	0.0184218	0.00775069	0.00538952
AC243756.1	0	0	0
AC245407.2	0.00160046	0.000181303	6.2e-05
NBPF12	0.0829135	0.0846644	0.101604
AC244394.2	3.38e-05	0	0
PRKAB2	0.128244	0.142327	0.19102
AC242426.2	0.0423604	0.0275492	0.0502846
FMO5	0.0138859	0.0313898	0.0278157
CHD1L	0.159875	0.141053	0.147064
LINC00624	0.00174817	0.00883432	0.00280057
BCL9	0.0327731	0.0412595	0.0693815
ACP6	0.102064	0.0817066	0.0781088
AC241644.1	0	0	0
GJA5	0.00803988	0	0.00095811
AC241644.3	0	0	0
AC241644.2	7.2e-05	0	0
GJA8	0.000201341	9.69e-05	0.000214033
GPR89B	0.094737	0.0799502	0.17326
AC239803.3	0.000836943	0.00179345	0.00145889
AC239803.4	0.00146553	0.020912	0.00490343
NBPF11	0.0457655	0.0522699	0.121895
AC239809.3	0.00304003	0.0106737	0.000287705
AC239803.2	0.000174298	0.00026382	0
LINC01731	0.00973699	0.00124511	0.00724983
AC245100.6	0.000231714	0	0
AC245100.1	3.24e-05	0.000406642	0
AC245100.7	0.000178698	0.000786028	0.00109901
PPIAL4G	0.000389971	0.00206763	0.00151075
NBPF14	0.448103	0.170091	0.159984
NUDT4B	0.00342487	0.00186143	0.000492984
PDE4DIP	0.479471	0.502936	0.305907
AC239802.1	0	0	0
AC239802.2	1.84e-05	0	0
AC239804.1	0.000101687	0.00116358	0.000162779
NBPF9	0.0272602	0.0576212	0.0267598
AC245297.3	0.284487	0.484417	0.275873
AC245297.2	0.00504138	0.0138316	0.0108415
NBPF19	0.188546	0.138429	0.166138
PPIAL4C	0	0	0
FCGR1A	0.0571016	0.041289	0.0182219
HIST2H2BF	0.0754768	0.328279	0.243458
AC243772.2	0.00263585	0.0377259	0.00533191
HIST2H3D	0.00142885	0.00860939	0.00147971
HIST2H4A	0.00405106	0.0247032	0.0107187
HIST2H3C	1.37e-05	0.000146248	5.04e-05
HIST2H2AA3	0.00125358	0.00272124	0.00250468
AC239868.3	0.0189565	0.0471771	0.0472946
HIST2H2AA4	0.00252246	0.0114366	0.00638074
HIST2H3A	1.56e-05	0	0
HIST2H4B	0.00872786	0.0563503	0.0110375
AC239868.2	0.0349309	0.0449083	0.0360731
HIST2H2BE	0.175235	0.5983	0.490391
HIST2H2AC	0.211613	0.592491	0.2223
HIST2H2AB	0.0149192	0.0550039	0.0117108
BOLA1	0.23421	0.283125	0.137025
SV2A	0.0231176	0.122925	0.0192713
SF3B4	0.310054	0.27169	0.305818
MTMR11	0.0357428	0.0382737	0.0210809
OTUD7B	0.14721	0.233888	0.184207
VPS45	0.186587	0.164407	0.207285
PLEKHO1	0.362286	0.222751	0.485701
ANP32E	0.574526	0.500798	0.67354
AC242988.1	0.000188462	0.000148226	0.000103694
CA14	0	0	3.58e-05
APH1A	0.660805	0.503203	0.663024
C1orf54	0.583373	0.0699298	0.0709212
CIART	0.0192377	0.0872229	0.0282741
MRPS21	1.53924	1.39909	1.15726
PRPF3	0.197853	0.290971	0.203945
RPRD2	0.109307	0.160441	0.175644
TARS2	0.105119	0.116306	0.327073
ECM1	0.234955	0.0300086	0.980628
FALEC	0.0138731	0.013987	0.0479035
AL356356.1	0.00022709	0	0.000237112
ADAMTSL4	0.032965	0.0141994	0.0381717
MCL1	0.415328	0.795817	1.13533
ENSA	0.774753	0.661824	1.80444
GOLPH3L	0.0602147	0.112419	0.295406
HORMAD1	0.0028655	0	0.0109737
CTSS	0.192918	0.110852	0.0627458
CTSK	1.59903	0.087989	1.31689
ARNT	0.127988	0.12961	0.243821
CTXND2	0.000369241	0	0
SETDB1	0.0836164	0.123532	0.336403
CERS2	0.35552	0.313287	0.691436
AL590133.2	8.76e-05	0.000159196	0.000501196
AL590133.1	0.000398829	0.000169912	0.00662613
ANXA9	0.00077296	0.00266579	0.000198183
MINDY1	0.0454215	0.065055	0.122456
PRUNE1	0.0951694	0.0785742	0.25362
BNIPL	0.0035524	0.00730409	0.0218336
C1orf56	0.446537	0.378573	0.767789
CDC42SE1	0.41433	0.298733	0.758276
MLLT11	0.617084	0.575769	0.795749
GABPB2	0.102023	0.108725	0.222326
SEMA6C	0.0384168	0.0862119	0.230192
TNFAIP8L2	0.0372486	0.0102358	0.0256332
SCNM1	0.348696	0.286836	1.34181
LYSMD1	0.057405	0.0682934	0.0833549
TMOD4	0.000800099	0.0011265	0.000991813
VPS72	0.258815	0.243984	0.905439
PIP5K1A	0.115312	0.180857	0.389119
PSMD4	1.03449	0.923938	2.23233
AL391069.2	0.0163231	0.0304078	0.0725746
ZNF687	0.0332725	0.0533712	0.150758
PI4KB	0.197106	0.174574	0.529534
AL391069.4	0.00218142	0.000292692	0.00271224
RFX5	0.0687269	0.0693131	0.103271
AL391069.1	0	0	0
AL391069.3	0.0283738	0.0446875	0.0953812
SELENBP1	0.348394	0.343121	0.323586
PSMB4	0.83874	0.731124	1.87957
POGZ	0.262417	0.3292	0.870187
CGN	0.000400591	0.00480247	0.00671047
TUFT1	0.00822379	0.0273084	0.0861431
SNX27	0.15254	0.154317	0.332954
AL391335.1	0.000216806	0.000280513	0.00258416
AL589765.1	0	0	0.000242397
CELF3	4.49e-05	0	4.05e-05
RIIAD1	0.00190479	0.00478552	0.00492577
AL589765.7	1.69e-05	0	0.000432513
MRPL9	0.509736	0.469637	1.43361
OAZ3	0.028484	0.0263728	0.153788
AL589765.4	1.17e-05	0.000281413	0.000191002
AL589765.5	1.59e-05	0.000617027	0.00021529
TDRKH	0.00735009	0.00677176	0.0191468
TDRKH-AS1	0.00296233	0.00100937	0.00852742
AL589765.6	0	2.97e-05	0.000109061
LINGO4	0	0	0.000241512
RORC	0.00135882	0.00105	0.0031382
C2CD4D	0.0036043	0.0106045	0.0301688
AL450992.2	0.000324656	0	0.000153262
THEM5	2.15e-05	0	0.000346713
THEM4	0.170578	0.229835	0.79455
S100A10	2.90061	2.46547	4.17865
AL450992.1	0.000629121	0.00146048	0.000255105
S100A11	2.63104	1.90666	4.49803
TCHHL1	3.76e-05	0	2.73e-05
TCHH	0.0102575	0.0094842	0.322265
AL589986.1	0	0	0
RPTN	0	0	0
FLG-AS1	0.00372603	0.010552	0.021474
AL589986.2	3.65e-05	0.000793336	0.000935243
HRNR	0.000135003	0.00651876	0.00111218
FLG	0.00318747	0.0037338	0.000631165
FLG2	0.000821088	0.000557162	0.00103032
CRNN	0	0	0.000114565
LCE5A	9.37e-05	0	0.00127243
CRCT1	0.000291774	0	4.59e-05
LCE3E	0	0	0
LCE3D	0	0	0
LCE3C	0	0	0
LCE3B	0	0	0
LCE3A	0.000246654	0	0
LINC00302	0.000144224	0	0
LCE2D	0	0	0
LCE2C	0	0	0
LCE2B	0	0	0
LCE2A	0	0	0
LCE4A	0	0	0
C1orf68	0	0	0
KPRP	0	0	0
LCE1F	0	0	0
LCE1E	0	0	0
LCE1D	0	0	0
LCE1C	0	0	7.19e-05
LCE1B	0	0	0
LCE1A	0	0	0
LCE6A	0	0	0
SMCP	0	0	6.83e-05
IVL	9.8e-05	0.00246413	8.25e-05
LINC01527	0	0	0
SPRR5	6.74e-05	0	0
SPRR4	0	0	0
SPRR1A	0	0	0
SPRR3	0	0	0
SPRR1B	0	0.00079568	0
SPRR2D	9.74e-05	0.00113675	0.000501321
SPRR2A	0	0	4.35e-05
SPRR2B	0	0	0
SPRR2E	0	0	0
SPRR2F	0	0	7.3e-05
SPRR2G	0	0	2.82e-05
AL161636.1	0	0	0
LELP1	0	0	0
PRR9	0.000124812	0	0
LOR	0.00128052	0.00329176	0.0097381
PGLYRP3	0	0	0
PGLYRP4	0	0	0
S100A9	0.108692	0.188691	0.0395444
S100A12	0.00273095	0.0127253	0.00126998
S100A8	0.0573539	0.104552	0.0368201
S100A7A	0	0	0
S100A7L2	0	0	0
S100A7	0.000329839	0.00689596	0.00130516
BX470102.1	0.00117236	0.000615764	0.000790552
S100A6	3.03519	3.2315	3.40349
S100A5	0.00989327	0.00348878	0.0114868
S100A4	3.04456	2.15837	3.46076
S100A3	0.0752269	0.00873318	0.0186243
S100A2	0.0630092	0.156466	0.301222
S100A16	0.609605	0.606265	0.810456
S100A14	0.00464389	0.0243632	0.00297519
S100A13	2.32128	1.98264	2.21473
S100A1	0.980173	1.71875	0.199229
AL162258.2	0.00624053	0.00766661	0.00928469
CHTOP	0.494825	0.549077	0.5002
SNAPIN	0.456873	0.343094	0.574013
ILF2	1.15412	0.911236	1.51408
NPR1	0.00651934	5.79e-05	0.00522912
INTS3	0.166406	0.211153	0.233703
AL513523.4	0	0	0
AL513523.3	0	6.31e-05	0
SLC27A3	0.284417	0.123967	0.309908
GATAD2B	0.142652	0.202246	0.161349
AL358472.5	0.00978404	0.0113109	0.00520818
DENND4B	0.078926	0.0918744	0.160329
CRTC2	0.0527496	0.0778859	0.102397
SLC39A1	0.663392	0.507978	0.583776
AL358472.4	0.0337235	0.0325468	0.0508167
AL358472.3	0.00132449	0.00652191	0.00375745
CREB3L4	0.072426	0.165544	0.0736653
JTB	1.63684	1.28653	1.59238
AL358472.2	0.0206629	0.0219169	0.0239433
RAB13	1.23763	1.04149	0.779752
RPS27	3.819	4.37697	4.21148
NUP210L	0.000659921	0.00394502	0
TPM3	0.975286	0.731052	1.05069
C1orf189	1.18e-05	0	0
C1orf43	0.898483	0.831695	0.928202
UBAP2L	0.272252	0.271057	0.363423
HAX1	0.832645	0.750748	0.98725
AQP10	0.00153216	0.000391838	0.0045256
ATP8B2	0.146252	0.201429	0.143718
IL6R-AS1	0.00417534	0.00248789	0.00031966
IL6R	0.0365071	0.0464521	0.0112248
SHE	0.00373948	0.000476743	0.0685541
AL162591.2	0	0	5.66e-05
TDRD10	0.00194316	0.00136113	0.0214892
UBE2Q1	0.305722	0.295066	0.383497
UBE2Q1-AS1	0	0	0
CHRNB2	0.000116387	0	0.000946724
AL592078.1	0	0	6.52e-05
ADAR	0.454167	0.442503	0.731402
KCNN3	0.0388948	0.00184834	0.0232982
PMVK	0.699723	0.59262	0.936636
AL451085.1	0.0163581	0.036609	0.0179953
PBXIP1	0.160661	0.199328	0.14141
PYGO2	0.0803512	0.0715576	0.118188
AL451085.2	0.0445467	0.01873	0.0603274
SHC1	0.547687	0.244575	0.549564
CKS1B	1.14583	0.731886	1.6244
FLAD1	0.246994	0.188726	0.52042
LENEP	0.036481	0.000780897	0.00150893
ZBTB7B	0.0391238	0.0574164	0.0773411
DCST2	0.00129988	0.00549968	0.00167031
DCST1	0	0	0
DCST1-AS1	0.00789016	0.00693364	0.00907261
ADAM15	0.21492	0.240332	0.294538
EFNA4	0.120819	0.145897	0.174471
AL691442.1	0	0	0
EFNA3	0.0443037	0.0906285	0.173756
EFNA1	0.29513	0.456375	0.566206
SLC50A1	0.31139	0.200776	0.281397
[truncated: 30,866 more rows]

## Sheet: Figure 2g
Fig. 2g source data. Gene set enrichment analysis of the cellular subgroup of the chondroblastic OS.
Gene sets (Hallmark)	Chondro_Pro	Chondro_hyper_1	Chondro_hyper_2	Chondro_trans_diff
ADIPOGENESIS	2.79122	-4.12213	0.904327	-0.331836
ALLOGRAFT_REJECTION	-1.92377	-5.51217	-4.01741	4.86647
ANDROGEN_RESPONSE	2.25884	-3.41172	0.404142	0.22913
ANGIOGENESIS	-1.28208	-2.47136	-0.898658	1.63561
APICAL_JUNCTION	2.7333	-3.84399	-0.457529	-0.00542317
APICAL_SURFACE	1.07382	-3.08476	-1.9171	1.55134
APOPTOSIS	0.773306	-2.61902	-2.42476	1.88202
BILE_ACID_METABOLISM	1.03185	-1.91679	0.265617	-0.449369
CHOLESTEROL_HOMEOSTASIS	0.668135	-2.38971	0.0624902	0.410455
COAGULATION	-3.00548	-3.93126	-1.95109	2.42038
COMPLEMENT	-0.821592	-3.99521	-2.84155	3.38772
DNA_REPAIR	4.20373	-4.70027	-1.17503	-0.175517
E2F_TARGETS	6.03426	-8.43247	-1.38457	-6.5408
EPITHELIAL_MESENCHYMAL_TRANSITION	-1.1141	-6.08625	-0.604817	1.03418
ESTROGEN_RESPONSE_EARLY	1.70638	-1.51422	1.16074	-1.9117
ESTROGEN_RESPONSE_LATE	2.73286	-3.75376	1.59105	-3.79551
FATTY_ACID_METABOLISM	3.37341	-4.05388	1.07675	-0.0439008
G2M_CHECKPOINT	5.8136	-6.52058	-1.2789	-6.76937
GLYCOLYSIS	1.56661	-4.08044	3.1867	-4.30736
HEDGEHOG_SIGNALING	0.0203829	0.352492	1.7294	-1.11244
HEME_METABOLISM	2.59931	-2.54663	-0.0456986	-0.525818
HYPOXIA	-2.69764	0.122046	-0.389762	-0.696196
IL2_STAT5_SIGNALING	-0.54428	-2.99292	-0.926602	1.34603
IL6_JAK_STAT3_SIGNALING	-0.934285	-2.11295	-1.74717	2.1054
INFLAMMATORY_RESPONSE	-2.41262	-2.89979	-3.67611	4.18202
INTERFERON_ALPHA_RESPONSE	-0.111096	-3.16631	-2.38336	3.15562
INTERFERON_GAMMA_RESPONSE	-0.447408	-2.54388	-2.74422	3.15306
KRAS_SIGNALING_DN	0.456615	-1.63635	0.0128103	-0.0283908
KRAS_SIGNALING_UP	-1.25297	-3.77196	-3.23017	2.13058
MITOTIC_SPINDLE	5.46484	-4.50981	-0.976493	-3.88239
MTORC1_SIGNALING	2.43522	-4.81593	0.588303	-1.12899
MYC_TARGETS_V1	4.3882	-5.05924	0.438578	-1.71083
MYC_TARGETS_V2	2.6762	-5.98291	0.61679	-0.467438
MYOGENESIS	2.03136	-4.63525	0.1331	-3.29204
NOTCH_SIGNALING	0.848068	-1.77375	-0.689654	0.856583
OXIDATIVE_PHOSPHORYLATION	3.37466	-5.29062	-0.436566	1.37448
P53_PATHWAY	1.68414	-2.631	-2.34061	1.87382
PANCREAS_BETA_CELLS	0.476912	-1.02793	0.606942	1.00128
PEROXISOME	3.22213	-2.71386	0.705349	-1.07681
PI3K_AKT_MTOR_SIGNALING	3.66428	-5.50498	0.172628	-0.418175
PROTEIN_SECRETION	2.84356	-5.07495	2.00685	-1.95655
REACTIVE_OXYGEN_SPECIES_PATHWAY	1.94619	-3.01387	-0.559743	1.11798
SPERMATOGENESIS	2.48302	-1.30708	0.196608	-2.31577
TGF_BETA_SIGNALING	2.81355	-1.77765	-0.978581	-0.362347
TNFA_SIGNALING_VIA_NFKB	-2.56699	0.187367	-2.62349	1.50971
UNFOLDED_PROTEIN_RESPONSE	0.617586	-4.5896	-0.600038	0.952214
UV_RESPONSE_DN	2.04263	-0.480523	1.20212	-1.909
UV_RESPONSE_UP	3.5315	-2.35676	0.250114	-1.66837
WNT_BETA_CATENIN_SIGNALING	3.05979	-0.181155	0.0269582	-0.659353
XENOBIOTIC_METABOLISM	1.11322	-4.41686	0.461739	-0.0110914

## Sheet: Figure 3a
Fig. 3a source data. Frequency of the CNV profiles (%) from each of the 11 patients inferred from the scRNA-seq data.
CNV	BC2_frequency	BC3_frequency	BC5_frequency	BC6_frequency	BC10_frequency	BC11_frequency	BC16_frequency	BC17_frequency	BC20_frequency	BC21_frequency	BC22_frequency
1p_Gain	23.7952	2.52918	89.1584	46.0008	100	45.844	99.9028	100	100	8.44156	98.8297
1p_LOH	0	0	0	0	0	0	0	0	0	0	0
1q_Gain	0	47.5681	0	0	100	22.7649	71.0884	100	100	7.79221	96.1495
1q_LOH	25	0	25.0111	0	0	0	46.7444	60.3707	95.141	0.649351	0
2p_Gain	52.7108	2.52918	100	0	23.2161	77.0637	79.7376	47.6611	0	87.3377	14.194
2p_LOH	9.03614	0	0	0	0	0	0	96.2048	0	0.649351	0
2q_Gain	85.241	0	0	100	92.8642	39.0746	100	79.6117	0	89.6104	98.8297
2q_LOH	0	0	39.9497	0	0	0	0	0	100	0	0
3p_Gain	3.31325	0	0	0	0	0.257069	0.0971817	0	0	0	0
3p_LOH	0	0	3.65331	0	2.00755	1.17109	56.171	100	51.8296	0	98.8297
3q_Gain	0	0	0	0	0	0.257069	56.2682	100	19.6161	2.27273	0
3q_LOH	9.03614	0	0	0	6.38044	1.17109	0	0	0	0	32.3896
4p_Gain	0	0	0	0	0	0	15.5977	8.91439	0	0	0
4p_LOH	0	0	0	0	0	0	0	0	0	0	14.949
4q_Gain	8.73494	20.6226	58.6452	57.0887	0	31.8195	5.63654	96.2048	4.85903	0	38.7316
4q_LOH	49.6988	0	0	0	0	0	0	31.068	95.141	0	0
5p_Gain	3.31325	0	42.1979	0	0	0	46.7444	0	100	0	96.1495
5p_LOH	0	0	0	0	0	0	0	0	0	0	0
5q_Gain	72.8916	0	48.1586	0	92.5462	31.4767	47.5219	63.8129	100	76.9481	98.8297
5q_LOH	9.03614	96.1089	39.9497	0	0	98.8289	21.137	9.35569	0	12.6623	0
6p_Gain	20.4819	0	0	0	82.4687	40.4742	58.7949	20.3883	50.01	1.62338	96.1495
6p_LOH	100	96.2062	100	100	100	100	100	100	100	99.3506	100
6q_Gain	2.10843	0	0	0	0	0	0	0	0	88.961	1.17025
6q_LOH	0	0	36.2964	0	10.6738	98.5718	99.9028	0	100	0	98.8297
7p_Gain	12.3494	3.79377	0	0	0	98.5718	0	0	95.141	6.16883	1.17025
7p_LOH	0	0	0	0	0	1.17109	5.53936	0	0	0	0
7q_Gain	3.31325	0	14.5541	0	0	0	66.4723	100	69.6261	93.1818	62.0234
7q_LOH	0	0	8.23843	0	0	53.4419	0	0	0	12.013	0
8p_Gain	0	0	0	0	0	1.42816	0.0971817	0	0	0	0
8p_LOH	0	0	100	0	0	0	21.0398	0	0	0	0
8q_Gain	27.1084	2.52918	100	0	0	64.4959	100	38.6584	100	33.1169	12.7595
8q_LOH	0	0	0	0	0	0	0	0	0	10.3896	0
9p_Gain	0	0	0	0	0	0	71.0884	100	0	0	0
9p_LOH	0	0	0	0	0	39.0746	0	0	0	0	0
9q_Gain	0	34.0467	86.7032	44.276	0	100	0	13.857	11.1978	98.3766	83.1257
9q_LOH	0	0	0	0	0	0	0	0	0	0	0
10p_Gain	0	0	0	0	0	0	0.0971817	0	0	0	0
10p_LOH	3.31325	0	0	0	0	0	0	13.0627	100	0	2.68026
10q_Gain	0	0	0	0	0	0	0.0971817	0	0	0	0
10q_LOH	2.10843	26.9455	0	0	0	0	0	16.2401	100	0	20.2341
11p_Gain	42.7711	0	0	0	0	0	21.0398	0	0	0	37.2216
11p_LOH	0	3.79377	0	0	1.25224	1.17109	0.0971817	100	0	10.3896	2.68026
11q_Gain	72.8916	47.9572	0	100	97.9924	98.5718	5.63654	0	100	77.5974	0
11q_LOH	0	0	8.23843	0	1.25224	0.257069	0	0	0	0.649351	2.68026
12p_Gain	0	0	33.9595	0	0	41.6452	0.0971817	0	0	88.961	84.296
12p_LOH	0	0	0	0	30.3518	0	12.3907	100	100	0	14.949
12q_Gain	72.8916	39.8833	68.6141	90.8643	0	0	29.2031	0	11.1978	100	1.17025
12q_LOH	20.4819	21.1089	0	0	0	73.2933	0	100	87.0626	0	98.8297
13p_Gain	0	0	0	0	0	0	0	0	0	0	0
13p_LOH	0	0	0	0	0	0	0	0	0	0	0
13q_Gain	3.31325	0	28.7236	0	0	0	0	3.79523	0	0	0
13q_LOH	21.6867	22.3735	49.2087	0	52.0771	14.3673	100	27.2727	95.141	8.44156	98.8297
14p_Gain	0	0	0	0	0	0	0	0	0	0	0
14p_LOH	0	0	0	0	0	0	0	0	0	0	0
14q_Gain	21.6867	6.32296	50.7913	0	0	5.19851	92.2255	100	90.6019	2.27273	93.5447
14q_LOH	27.1084	0	0	0	32.3991	99.7429	74.2954	0	95.141	0	0
15p_Gain	0	0	0	0	0	0	0	0	0	0	0
15p_LOH	0	0	0	0	0	0	0	0	0	0	0
15q_Gain	72.8916	3.79377	89.5134	5.02274	26.3765	63.4105	0	60.3707	14.2571	0	0
15q_LOH	23.7952	0	0	0	0	0	0.0971817	93.8217	85.7429	0	98.8297
16p_Gain	0	0	100	0	0	0.257069	41.2051	63.8129	100	6.81818	98.8297
16p_LOH	0	0	0	0	93.7984	17.8235	0	27.2727	0	0	0
16q_Gain	0	0	0	0	0	0	12.3907	3.79523	37.0726	0.649351	2.68026
16q_LOH	9.03614	20.5253	2.24819	0	0	17.5664	30.4665	0	0	88.961	0
17p_Gain	23.7952	0	80.92	0	43.4109	99.7429	12.3907	17.917	0	0.649351	98.8297
17p_LOH	0	0	0	0	0	100	21.137	60.3707	100	1.62338	98.8297
17q_Gain	94.5783	60.1167	3.65331	91.5277	0	99.7429	87.6093	0	100	95.7792	85.806
17q_LOH	0	0	67.6231	10.0076	50.2087	0	64.8688	100	100	1.62338	100
18p_Gain	0	0	0	0	0	0	0	0	0	0	0
18p_LOH	0	0	0	0	0	0	0	0	0	1.62338	56.7761
18q_Gain	9.03614	0	3.65331	0	66.3486	0	0	48.5437	0	0	0
18q_LOH	0	0	0	0	0	0	0	0	0	0	0
19p_Gain	18.3735	3.89105	31.7113	0	7.63268	100	76.725	96.2048	95.141	6.81818	98.8297
19p_LOH	14.759	0	0	0	0	1.17109	0.0971817	100	69.6261	47.0779	98.8297
19q_Gain	0	0	3.65331	0	96.4619	0	0	39.6293	0	0.649351	62.8917
19q_LOH	23.7952	66.537	80.92	0	0	100	84.4995	24.0953	69.6261	49.3506	1.17025
20p_Gain	0	3.89105	34.6546	0	69.6482	67.0951	92.2255	0	47.7105	0	0
20p_LOH	0	0	0	0	0	0	0	0	0	0	0
20q_Gain	0	3.89105	2.24819	0	0	0	78.9602	31.068	0	0.649351	90.8645
20q_LOH	0	85.7977	0	0	0	21.5081	56.171	0	11.1978	0	0
21p_Gain	0	0	0	0	0	0	0	0	0	0	0
21p_LOH	0	0	0	0	0	0	0	0	0	0	0
21q_Gain	56.0241	42.0233	42.1979	0	100	36.4467	71.1856	63.8129	0	93.1818	100
21q_LOH	0	0	0	0	0	0	0	0	0	0.649351	0
22p_Gain	0	0	0	0	0	0	0	0	0	0	0
22p_LOH	0	0	0	0	0	0	0	0	0	0	0
22q_Gain	40.6627	0	100	0	0	0.257069	27.8912	39.9823	80.3839	6.81818	15.4398
22q_LOH	0	0	0	0	0	49.4145	40.7677	0	0	10.3896	0

## Sheet: Figure 5b
Fig. S5b source data. The cell proportion (%) of the MSC subclusters in each patient.
Cell type	In situ	Lung meta	Recurrence
NT5E+MSC	3.44203	1.7284	76.1021
WISP2+MSC	68.4783	48.1481	12.297
CLEC11A+MSC	28.0797	50.1235	11.6009

## Sheet: Figure 5e
Fig. 5e source data. The cell proportion (%) of the fibroblast subclusters in each patient.
Cell type	In situ	Lung meta	Recurrence
COL14A1+ fibroblast	14.7995	5.33981	3.03624
Smooth muscle cell	4.85738	77.5312	1.17532
Myofibroblast	80.3431	17.129	95.7884

## Sheet: Figure 6d
Fig. 6d source data. The myeloid cell proportion (%) in patients from distinct tumor site
Cell type	In situ	Lung metastasis	Recurrence
CD14+_monocytes	27.5446	28.3847	28.9435
CXCL8+_monocytes	4.90342	5.04202	7.51488
M2_TAM	43.5364	29.7852	43.3036
M1_macrophage	3.49183	2.33427	4.7619
FABP4+_macrophage	0.00619118	7.09617	0
Neutrophil	7.55324	8.02988	10.2679
CD14+/CD163+_DC	7.07033	8.87021	2.30655
CD1C+_DC	4.60624	7.84314	2.38095
CD141+/CLEC9A+_DC	0.742942	1.5873	0.297619
CCR7+_DC	0.544824	1.02708	0.223214

## Sheet: Figure 6e
Fig. 6e source data. Gene set enrichment analysis of the myeloid cell subgroup.
Gene sets	CD14+_monocytes	CXCL8+_monocytes	M2_TAM	M1_macrophage	FABP4+_macrophage	Neutrophil	CD14+/CD163+_DC	CD1C+_DC	CD141+/CLEC9A+_DC	CCR7+_DC
HALLMARK_ADIPOGENESIS	0.00617504	-2.36992	1.28197	-2.48211	1.72801	-3.68201	-0.748779	-4.38899	-3.86961	-3.78805
HALLMARK_ALLOGRAFT_REJECTION	-4.3235	-3.36636	-1.63951	1.35708	-2.9742	0.532747	-0.832161	-0.234598	-0.724463	-0.497974
HALLMARK_ANDROGEN_RESPONSE	-2.21419	-0.819272	1.09887	-1.93637	-2.0213	1.41644	-3.39779	-1.8795	-1.6333	-2.37368
HALLMARK_ANGIOGENESIS	0.629656	-0.380685	-1.77225	-1.52421	-2.47177	-0.0449801	-3.78948	-4.87894	-3.72478	-2.26435
HALLMARK_APICAL_JUNCTION	0.987725	-0.397591	-1.16751	-1.39289	-1.12573	-0.986005	-2.71173	-3.02109	-2.73682	-2.41178
HALLMARK_APICAL_SURFACE	-0.944567	2.07854	-1.84676	-1.38951	-0.415336	0.72537	-2.70971	-1.30731	-1.62721	-1.17422
HALLMARK_APOPTOSIS	-4.09157	0.771019	0.48714	0.653285	-2.24487	1.07435	-3.68061	-2.08821	-2.67189	-1.95166
HALLMARK_BILE_ACID_METABOLISM	-0.545097	0.0635624	2.14392	-1.55866	1.16733	-3.33575	-1.84904	-3.70606	-4.03869	-2.78865
HALLMARK_CHOLESTEROL_HOMEOSTASIS	-3.72157	-0.876654	1.65358	-1.08509	-2.57831	-0.716272	-2.24878	-2.80378	-2.36488	-1.44985
HALLMARK_COAGULATION	2.04975	1.07215	0.265526	-2.02006	-0.500187	-2.55673	-2.81239	-4.91428	-2.91564	-2.32021
HALLMARK_COMPLEMENT	-3.39012	-1.48106	1.61892	1.01924	-0.333592	0.098503	-3.89549	-4.23108	-3.8961	-2.54746
HALLMARK_DNA_REPAIR	3.68167	-3.43561	-2.68406	-1.99083	-0.869863	-2.9198	2.58323	-1.38854	-1.21391	-1.87818
HALLMARK_E2F_TARGETS	7.29402	2.89263	-6.48254	-1.7579	-3.99432	-3.01363	1.16803	-0.846943	-1.37285	-1.17862
HALLMARK_EPITHELIAL_MESENCHYMAL_TRANSITION	4.2275	3.98431	-3.88887	-3.24505	-2.61237	-2.26569	-7.05382	-6.44346	-5.35131	-3.54235
HALLMARK_ESTROGEN_RESPONSE_EARLY	-2.70712	-0.0247764	-1.08218	-1.2349	-1.2658	0.887922	-2.97025	-1.678	-1.62117	-2.40603
HALLMARK_ESTROGEN_RESPONSE_LATE	-0.538063	-0.0329464	-1.34437	-1.13757	-3.49197	-0.372729	-2.9764	-2.17595	-2.28328	-1.71665
HALLMARK_FATTY_ACID_METABOLISM	-1.36513	-3.45571	2.00485	-1.56145	2.96731	-2.86905	1.13214	-3.12882	-2.6283	-2.3785
HALLMARK_G2M_CHECKPOINT	4.43055	2.92075	-4.79186	-0.224242	-5.74814	-0.84444	-0.72689	-2.32925	-1.10199	-1.62925
HALLMARK_GLYCOLYSIS	1.36951	-1.69843	2.02914	-1.96007	-2.48987	-2.56064	-2.36805	-5.94839	-4.72046	-3.96421
HALLMARK_HEDGEHOG_SIGNALING	0.302092	2.01261	-0.561533	-1.66575	-1.93727	-2.22565	-2.35849	-1.48884	-3.66792	-1.09673
HALLMARK_HEME_METABOLISM	-4.11427	-0.497897	2.49448	-1.0007	-1.17294	-0.791488	-3.17049	-3.80057	-3.12558	-3.65668
HALLMARK_HYPOXIA	-4.38761	1.79084	1.61672	-0.695364	-4.80498	1.8645	-4.84116	-4.08039	-4.33593	-2.99265
HALLMARK_IL2_STAT5_SIGNALING	-5.62013	-0.49424	0.357909	1.46943	-3.06066	0.82951	-2.66156	-2.49814	-3.06712	-2.11922
HALLMARK_IL6_JAK_STAT3_SIGNALING	-6.16822	-1.00587	0.549829	2.18647	-0.17875	0.925969	-2.97963	-2.13258	-2.47306	-1.12015
HALLMARK_INFLAMMATORY_RESPONSE	-7.82958	-0.090374	-0.630983	2.66487	-2.2329	2.88075	-4.22005	-3.09611	-2.53554	-1.26577
HALLMARK_INTERFERON_ALPHA_RESPONSE	-6.23751	-5.1707	-4.65524	6.34414	2.51737	-0.708132	-3.76805	-0.659302	-1.0107	0.191955
HALLMARK_INTERFERON_GAMMA_RESPONSE	-7.56379	-4.06861	-3.66842	5.96185	1.33387	1.00414	-3.48563	-0.922708	-1.0195	0.507662
HALLMARK_KRAS_SIGNALING_DN	-0.398003	-0.0308299	-2.31094	0.631747	-0.840586	-1.55385	-2.72582	-1.06222	-1.78556	-0.31927
HALLMARK_KRAS_SIGNALING_UP	-3.14807	0.0723573	0.105345	-0.289967	-5.02426	0.459667	-3.98745	-2.1937	-3.2606	-1.90671
HALLMARK_MITOTIC_SPINDLE	0.10355	4.13971	-0.242929	-0.93638	-1.17895	-0.617599	-3.82349	-3.84644	-3.57043	-2.48857
HALLMARK_MTORC1_SIGNALING	-4.37156	-1.4054	0.68767	-0.0253339	-2.06551	1.25187	-0.515452	-2.58841	-2.6993	-2.67708
HALLMARK_MYC_TARGETS_V1	2.63775	-2.97414	-3.97737	-1.50559	-2.3764	-0.17236	4.42206	1.02178	0.958634	-0.359023
HALLMARK_MYC_TARGETS_V2	-0.227144	-0.150064	-3.37601	-1.25491	-0.887621	-0.294539	4.58137	0.408651	-1.05751	-1.34179
HALLMARK_MYOGENESIS	3.80631	3.12051	-2.7924	-2.85252	-1.48481	-2.33068	-5.26584	-4.19332	-3.63513	-2.85478
HALLMARK_NOTCH_SIGNALING	-0.157917	0.704419	0.94464	-0.0640339	-1.75791	-1.57754	-1.03724	-3.7077	-2.92579	-1.83987
HALLMARK_OXIDATIVE_PHOSPHORYLATION	2.32025	-5.34616	-0.0020036	-1.92122	1.50564	-3.78108	3.60418	-3.35844	-1.41977	-3.17286
HALLMARK_P53_PATHWAY	-4.63797	0.967263	1.2723	1.0035	-2.2022	-0.470582	-1.28907	-2.29336	-3.31314	-2.52253
HALLMARK_PANCREAS_BETA_CELLS	0.271007	-0.904869	-1.76638	-1.76528	0.619548	1.06975	1.10168	0.743432	0.101653	0.0648982
HALLMARK_PEROXISOME	0.547932	-2.09323	1.16888	-2.15249	0.351157	-1.7788	-1.35009	-2.94297	-2.40331	-2.64947
HALLMARK_PI3K_AKT_MTOR_SIGNALING	-2.80842	-1.03087	-0.487403	0.395776	-0.525668	1.00193	-0.999865	-1.4553	-1.64786	-2.15756
HALLMARK_PROTEIN_SECRETION	-0.589274	-2.08228	4.07107	-0.764549	2.40801	-2.80356	-3.25151	-5.55851	-4.07178	-3.87866
HALLMARK_REACTIVE_OXYGEN_SPECIES_PATHWAY	-0.850433	-3.37548	2.16864	-0.297038	0.625915	-1.40143	-1.98669	-3.06711	-1.29459	-2.71668
HALLMARK_SPERMATOGENESIS	0.207329	0.409194	-0.232741	-0.449663	-0.27946	-1.09869	-1.06447	-0.970034	-0.516091	-1.52629
HALLMARK_TGF_BETA_SIGNALING	-1.26464	3.21005	0.35718	0.0291691	-1.91563	1.65502	-2.15218	-3.04474	-1.72517	-2.87196
HALLMARK_TNFA_SIGNALING_VIA_NFKB	-9.50611	3.67788	0.427375	2.21814	-3.56126	5.25048	-2.77078	-0.516197	-0.87211	0.375761
HALLMARK_UNFOLDED_PROTEIN_RESPONSE	0.113768	0.675225	-0.936528	0.333938	-2.8765	1.17703	0.0298725	-1.81004	-1.96569	-2.0734
HALLMARK_UV_RESPONSE_DN	0.750842	3.61106	-0.934709	-2.24209	-1.67406	-0.480088	-3.56607	-3.96063	-3.26995	-2.65467
HALLMARK_UV_RESPONSE_UP	-3.96515	1.00093	0.836699	0.624274	-2.66529	1.3359	-1.21185	-2.86992	-2.99191	-1.44541
HALLMARK_WNT_BETA_CATENIN_SIGNALING	0.377525	1.65015	-0.243131	-2.36409	-1.73687	0.223181	-0.646228	-2.26736	-2.94215	-0.829149
HALLMARK_XENOBIOTIC_METABOLISM	-1.42309	-1.57385	1.95701	-0.587793	1.20506	-2.66555	-2.18844	-3.57644	-3.74523	-2.10115

## Sheet: Figure 6g
Fig. 6g source data. Gene set enrichment analysis of the DC subgroup.
Gene sets	CD14+/CD163+_DC	CD1C+_DC	CD141+/CLEC9A+_DC	CCR7+_DC
GSE10463_CD40L_AND_VA347_VS_CD40L_IN_DC_DN	0.0362238	-1.24477	-0.468036	0.0153932
GSE10463_CD40L_AND_VA347_VS_CD40L_IN_DC_UP	0.825404	-1.2158	-0.482306	-0.980686
GSE14000_UNSTIM_VS_16H_LPS_DC_DN	-3.09947	-2.12505	0.200002	3.64198
GSE14000_UNSTIM_VS_16H_LPS_DC_UP	3.23236	-0.830232	-3.10607	-4.71387
GSE20727_H2O2_VS_ROS_INHIBITOR_TREATED_DC_UP	-0.427024	0.816198	-2.65616	-1.39667
GSE20727_H2O2_VS_ROS_INHIBITOR_TREATED_DC_DN	0.319938	-0.103212	-0.958601	-2.04709
GSE22589_HEALTHY_VS_SIV_INFECTED_DC_DN	0.0520454	-1.65638	-0.0903865	-0.809974
GSE22589_HEALTHY_VS_SIV_INFECTED_DC_UP	1.93248	-1.94323	-1.17578	-2.61281
GSE22886_CTRL_VS_LPS_24H_DC_DN	-3.45519	-0.408637	0.421816	3.03719
GSE22886_CTRL_VS_LPS_24H_DC_UP	2.78325	-0.545291	-2.2713	-5.76888
GSE2706_UNSTIM_VS_2H_LPS_DC_DN	-3.96033	-0.225654	0.779436	2.66299
GSE2706_UNSTIM_VS_2H_LPS_DC_UP	0.190421	0.459225	-1.98702	-2.92893
GSE2706_UNSTIM_VS_2H_R848_DC_UP	1.14559	-1.06954	-1.84376	-2.78351
GSE2706_UNSTIM_VS_2H_R848_DC_DN	-3.63741	0.208661	1.22609	2.10859
GSE29618_MONOCYTE_VS_PDC_DN	-0.934633	-0.639033	1.20747	-0.93039
GSE29618_MONOCYTE_VS_PDC_UP	1.64698	-1.30954	-4.0876	-2.80666
GSE29618_PDC_VS_MDC_UP	0.551415	-2.0178	-0.33711	-0.943626
GSE29618_PDC_VS_MDC_DN	-1.00631	1.51458	-1.97368	-2.84539
GSE360_CTRL_VS_T_GONDII_DC_DN	-1.60515	-1.1618	-1.40759	1.88387
GSE360_CTRL_VS_T_GONDII_DC_UP	2.80978	-1.65524	-3.29052	-3.57999
GSE44732_UNSTIM_VS_IL27_STIM_IMATURE_DC_DN	3.22125	-2.80363	-3.76034	-3.75815
GSE44732_UNSTIM_VS_IL27_STIM_IMATURE_DC_UP	-0.810668	-0.832827	0.154901	0.00346144
GSE4984_UNTREATED_VS_GALECTIN1_TREATED_DC_UP	0.520803	-0.305216	-2.60151	-1.0945
GSE4984_UNTREATED_VS_GALECTIN1_TREATED_DC_DN	-1.71717	0.748627	-0.312606	-1.76023
GSE7509_DC_VS_MONOCYTE_UP	3.86686	-3.22362	-3.59317	-3.35268
GSE7509_DC_VS_MONOCYTE_DN	1.3045	-1.76306	-1.71975	-1.41018
GSE7509_UNSTIM_VS_IFNA_STIM_IMMATURE_DC_UP	1.91828	-2.41766	-1.94245	-2.4282
GSE7509_UNSTIM_VS_IFNA_STIM_IMMATURE_DC_DN	-1.37804	-0.449365	-0.545268	-0.171264

[truncated: 18 more sheets: Figure 7f, Figure S5a, Figure S6b, Figure S6c, Figure S6g, Figure S6h, Figure S11c, Figure S11d, Figure S14a, Figure S14b, Figure S14d, Figure S14e, Figure S15a, Figure S15b, Figure S15c, Figure S16a, Figure S16b, Figure S16c]
